# Supplementary material for: Assessing inequalities and regional disparities in child nutrition outcomes in India using MANUSH – a more sensitive yardstick
Source: Int J Equity Health. 2020 Aug 13;19:138. doi: 10.1186/s12939-020-01249-6 (PMC7427294; doi:10.1186/s12939-020-01249-6)
Supplement: Supplementary file 1 — Additional file 1. Consists of 9 worksheets. NFHS-3 scores & ranks (State). Calculation and Tabulation for computing Linear Aggregation (LA), Geometric Mean (GM) and MANUSH scores and Ranks using NFHS-3 data for States in India, 2005–06. NFHS-4 scores & ranks (State). Calculation and Tabulation for computing Linear Aggregation (LA), Geometric Mean (GM) and MANUSH scores and Ranks using NFHS-4 data for States in India, 2015–16. CNNS scores & ranks (State). Calculation and Tabulation for computing Linear Aggregation (LA), Geometric Mean (GM) and MANUSH scores and Ranks using CNNS data for States in India, 2016–18. NFHS-4 scores & ranks (Districts). Calculation and Tabulation for computing Linear Aggregation (LA), Geometric Mean (GM) and MANUSH scores and Ranks using NFHS-4 data for Districts in India, 2016–18. Monotonicity Cases. Examples explaining Monotonicity axiom. Uniformity Cases. Examples explaining Uniformity axiom. Shortfall Sensitivity Cases. Examples explaining Shortfall Sensitivity axiom. Hiatus Sensitivity Cases. Examples explaining Hiatus Sensitivity to Level. Districts under NNM and MANUSH. List and ranking of districts phased under National Nutrition Mission (NNM) and its priority categorisation based on MANUSH scores. [file 12939_2020_1249_MOESM1_ESM.xlsx]

## Sheet: 1.NFHS-3 scores & ranks (state)
Calculation and Tabulation for computing Linear Aggregation (LA), Geometric Mean (GM) and MANUSH scores and Ranks using NFHS-3 data for States in India, 2005-06
S.No.	State	Stunted (%)	Wasted (%)	Anaemic (%)	Overweight (%)	weighted standardised value_stunting	weighted standardised value_wasting	weighted standardised value_anaemia	weighted standardised value_overweight	LA scores	LA rank	GM scores	GM rank	MANUSH (α=2) scores	MANUSH (α=2) rank	MANUSH (α=3) scores	MANUSH (α=5) scores	MANUSH (α=10) scores
1	Andhra Pradesh	42.7	12.2	70.8	2.2	0.192037	0.0919841	0.132213	0.0593651	0.475599	9	0.549048	12	0.503423	8	0.527826	0.563079	0.606785
2	Arunanchal Pradesh	43.3	15.3	56.9	3.4	0.194735	0.115357	0.106256	0.091746	0.508094	11	0.540822	8	0.520557	9	0.536342	0.567254	0.614321
3	Assam	46.5	13.7	69.6	1.2	0.209127	0.103294	0.129972	0.032381	0.474774	8	0.56596	15	0.525698	12	0.561178	0.606782	0.659803
4	Bihar	55.6	27.1	78	0.3	0.250053	0.204325	0.145658	0.0080952	0.608132	25	0.765628	27	0.692554	25	0.727945	0.76171	0.798383
5	Chhattisgarh	52.9	19.5	71.2	1.3	0.23791	0.147024	0.13296	0.0350794	0.552973	23	0.668343	23	0.609117	22	0.645953	0.693043	0.750736
6	Delhi	42.2	15.4	57	4	0.189788	0.116111	0.106443	0.107937	0.520279	14	0.545524	10	0.526195	13	0.535903	0.558167	0.599056
7	Goa	25.6	14.1	38.2	4.3	0.115132	0.10631	0.0713352	0.116032	0.408809	4	0.40998	3	0.405805	3	0.404052	0.401149	0.398357
8	Gujarat	51.7	18.7	69.7	1.2	0.232513	0.140992	0.130159	0.032381	0.536045	21	0.643174	22	0.592603	21	0.629423	0.676407	0.733608
9	Haryana	45.7	19.1	72.3	1.4	0.205529	0.144008	0.135014	0.0377778	0.522329	15	0.603547	20	0.561848	20	0.585643	0.61333	0.650605
10	Himachal Pradesh	38.6	19.3	54.7	1.1	0.173598	0.145516	0.102148	0.0296825	0.450944	7	0.489334	7	0.489115	7	0.510757	0.532684	0.556147
11	Jammu and Kashmir	35	14.8	58.6	2.3	0.157407	0.111587	0.10943	0.0620635	0.440489	5	0.468318	5	0.450193	5	0.459348	0.473982	0.498988
12	Jharkhand	49.8	32.3	70.3	0.6	0.223968	0.243532	0.131279	0.0161905	0.61497	26	0.719252	24	0.696428	26	0.734017	0.768117	0.795853
13	Karnataka	43.7	17.6	70.4	2.6	0.196534	0.132698	0.131466	0.0701587	0.530857	20	0.588272	19	0.547396	16	0.562192	0.585453	0.621784
14	Kerela	24.5	15.9	44.5	1.2	0.110185	0.119881	0.0830999	0.032381	0.345547	1	0.360194	1	0.362853	1	0.373301	0.383045	0.392336
15	Madhya Pradesh	50	35	74.1	1	0.224868	0.263889	0.138375	0.0269841	0.654116	27	0.768938	28	0.731508	28	0.771211	0.810224	0.847342
16	Maharashtra	46.3	16.5	63.4	2.8	0.208228	0.124405	0.118394	0.0755556	0.526582	19	0.578968	17	0.547818	17	0.569545	0.60627	0.656959
17	Manipur	35.6	9	41.1	2.2	0.160106	0.0678571	0.0767507	0.0593651	0.364079	2	0.388346	2	0.3892	2	0.415989	0.458059	0.504709
18	Meghalaya	55.1	30.7	64.4	2.6	0.247804	0.231468	0.120261	0.0701587	0.669693	28	0.758814	26	0.716446	27	0.749086	0.784905	0.813761
19	Mizoram	39.8	9	44.2	4.3	0.178995	0.0678571	0.0825397	0.116032	0.445423	6	0.472087	6	0.466299	6	0.487405	0.521277	0.564966
20	Odisha	45	19.6	65	1.7	0.202381	0.147778	0.121382	0.045873	0.517414	12	0.575609	16	0.551547	18	0.574683	0.603409	0.640984
21	Punjab	36.7	9.2	66.4	1.5	0.165053	0.0693651	0.123996	0.0404762	0.39889	3	0.461576	4	0.432941	4	0.45854	0.4896	0.523171
22	Rajasthan	43.7	20.4	69.7	1.6	0.196534	0.153809	0.130159	0.0431746	0.523677	18	0.587709	18	0.556561	19	0.57631	0.597854	0.62556
23	Sikkim	38.3	9.7	59.2	8.3	0.172249	0.0731349	0.110551	0.223968	0.579903	24	0.641417	21	0.60998	23	0.635032	0.669455	0.710972
24	Tamil Nadu	30.9	22.2	64.2	3.6	0.138968	0.167381	0.119888	0.0971429	0.52338	17	0.543113	9	0.521297	10	0.521528	0.524506	0.537102
25	Tripura	35.7	24.6	62.9	2.2	0.160556	0.185476	0.11746	0.0593651	0.522857	16	0.556313	13	0.544108	15	0.559249	0.577092	0.597665
26	Uttar Pradesh	56.8	14.8	73.9	1.2	0.25545	0.111587	0.138002	0.032381	0.53742	22	0.724157	25	0.611224	24	0.664435	0.733051	0.805385
27	Uttarakhand	44.4	18.8	61.4	2.3	0.199683	0.141746	0.114659	0.0620635	0.518151	13	0.563467	14	0.54222	14	0.562355	0.591591	0.631667
28	West Bengal	44.6	16.9	61	1.9	0.200582	0.127421	0.113912	0.0512698	0.493185	10	0.546225	11	0.524712	11	0.550089	0.586221	0.63314

## Sheet: 2.NFHS-4 scores & ranks (state)
Calculation and Tabulation for computing Linear Aggregation (LA), Geometric Mean (GM) and MANUSH scores and Ranks using NFHS-4 data for States in India, 2015-16
S.No.	State	Stunted (%)	Wasted (%)	Anaemic (%)	Overweight (%)	weighted standardised value_stunting	weighted standardised value_wasting	weighted standardised value_anaemia	weighted standardised value_overweight	LA scores	LA rank	GM scores	GM rank	MANUSH (α=2) scores	MANUSH (α=2) rank	MANUSH (α=3) scores	MANUSH (α=5) scores	MANUSH (α=10) scores
1	Andaman & Nicobar Island	23.3	18.9	49	3	0.104788	0.1425	0.0915033	0.0809524	0.419744	13	0.427738	9	0.42016	10	0.423044	0.431132	0.451865
2	Andhra Pradesh	31.4	17.2	58.6	1.2	0.141217	0.129683	0.10943	0.032381	0.412711	11	0.445428	12	0.436089	12	0.447939	0.456823	0.463686
3	Arunanchal Pradesh	29.4	17.3	54.2	4.9	0.132222	0.130437	0.101214	0.132222	0.496095	21	0.501115	20	0.487539	20	0.481525	0.473003	0.464262
4	Assam	36.4	17	35.7	2.3	0.163704	0.128175	0.0666667	0.0620635	0.420608	14	0.437674	11	0.443647	14	0.46354	0.49016	0.520317
5	Bihar	48.3	20.8	63.5	1.2	0.217222	0.156825	0.118581	0.032381	0.525009	29	0.599549	32	0.576125	32	0.607177	0.643464	0.687444
6	Chandigarh	28.7	10.9	73.1	1.1	0.129074	0.0821825	0.136508	0.0296825	0.377447	7	0.459395	16	0.404959	9	0.421307	0.437029	0.45035
7	Chhattisgarh	37.6	23.1	41.6	2.9	0.1691	0.174167	0.0776844	0.078254	0.499206	22	0.51559	22	0.52111	24	0.539195	0.561392	0.580418
8	Dadar and Nagar Havelli	41.7	27.6	84.6	4.5	0.18754	0.208095	0.157983	0.121429	0.675047	36	0.814663	36	0.671895	36	0.670989	0.671853	0.679416
9	Daman and Diu	23.4	24.1	73.8	2.1	0.105238	0.181706	0.137815	0.0566667	0.481426	20	0.549288	26	0.503243	23	0.520683	0.544544	0.57649
10	Delhi	32.3	17.1	59.7	1.2	0.145264	0.128929	0.111485	0.032381	0.418059	12	0.453173	14	0.442257	13	0.45458	0.464156	0.472672
11	Goa	20.1	21.9	48.3	3.7	0.0903968	0.165119	0.0901961	0.0998413	0.445553	16	0.455139	15	0.452241	15	0.462249	0.483817	0.521052
12	Gujarat	38.5	26.4	62.6	1.9	0.173148	0.199048	0.1169	0.0512698	0.540366	31	0.581397	31	0.572816	31	0.594127	0.617582	0.641721
13	Haryana	34	21.2	71.7	3.1	0.15291	0.159841	0.133893	0.0836508	0.530296	30	0.571693	29	0.531159	26	0.532262	0.533144	0.534733
14	Himachal Pradesh	26.3	13.7	53.7	1.9	0.11828	0.103294	0.10028	0.0512698	0.373124	6	0.391984	6	0.377699	5	0.380992	0.383732	0.386944
15	Jammu and Kashmir	27.4	12.1	54.5	5.6	0.123228	0.0912302	0.101774	0.151111	0.467343	19	0.481845	19	0.4654	17	0.46588	0.469465	0.483254
16	Jharkhand	45.3	29	69.9	1.5	0.20373	0.218651	0.130532	0.0404762	0.593389	35	0.662776	35	0.642284	35	0.669509	0.695604	0.717672
17	Karnataka	36.2	26.1	60.9	2.6	0.162804	0.196786	0.113725	0.0701587	0.543474	32	0.572417	30	0.563372	30	0.579646	0.601646	0.629252
18	Kerela	19.7	15.7	35.7	3.4	0.0885979	0.118373	0.0666667	0.091746	0.365384	4	0.366373	3	0.364204	3	0.364781	0.367374	0.377928
19	Lakshwadeep	27	13.8	53.6	1.6	0.121429	0.104048	0.100093	0.0431746	0.368744	5	0.389848	5	0.37825	6	0.38422	0.389293	0.394651
20	Madhya Pradesh	42	25.8	68.9	1.7	0.188889	0.194524	0.128665	0.045873	0.557951	33	0.613876	33	0.593397	33	0.613738	0.632964	0.648862
21	Maharashtra	34.4	25.6	53.8	1.9	0.154709	0.193016	0.100467	0.0512698	0.499462	23	0.529473	24	0.531362	27	0.554586	0.582865	0.614832
22	Manipur	28.9	6.8	23.9	3.1	0.129973	0.0512698	0.0446312	0.0836508	0.309525	1	0.320263	1	0.33002	1	0.349297	0.377289	0.410187
23	Meghalaya	43.8	15.3	48	3.9	0.196984	0.115357	0.0896359	0.105238	0.507215	27	0.534248	25	0.521594	25	0.539157	0.572534	0.621341
24	Mizoram	28	6.1	19.3	4.2	0.125926	0.0459921	0.0360411	0.113333	0.321292	2	0.33462	2	0.350262	2	0.370854	0.392182	0.408981
25	Nagaland	28.6	11.2	26.4	3.8	0.128624	0.0844444	0.0492997	0.10254	0.364908	3	0.369872	4	0.374017	4	0.381902	0.392951	0.410003
26	Odisha	34.1	20.4	44.6	2.6	0.15336	0.153809	0.0832867	0.0701587	0.460615	18	0.473313	17	0.474886	19	0.487344	0.50352	0.518928
27	Puducherry	23.7	23.6	44.9	2.2	0.106587	0.177936	0.0838469	0.0593651	0.427736	15	0.446112	13	0.452398	16	0.476674	0.514642	0.561232
28	Punjab	25.7	15.6	56.6	2.3	0.115582	0.117619	0.105696	0.0620635	0.40096	9	0.419871	8	0.401583	7	0.40226	0.401942	0.400879
29	Rajasthan	39.1	23	60.3	2.1	0.175846	0.173413	0.112605	0.0566667	0.518531	28	0.551751	27	0.541943	28	0.557933	0.575216	0.590446
30	Sikkim	29.6	14.2	55.1	8.6	0.133122	0.107064	0.102894	0.232064	0.575143	34	0.636542	34	0.598037	34	0.624157	0.670665	0.731815
31	Tamil Nadu	27.1	19.7	50.7	5	0.121878	0.148532	0.0946779	0.134921	0.500009	24	0.502312	21	0.494773	21	0.491741	0.488305	0.488583
32	Telangana	28.1	18	60.7	0.7	0.126376	0.135714	0.113352	0.0188889	0.394331	8	0.433971	10	0.426395	11	0.439296	0.446634	0.449896
33	Tripura	24.3	16.8	48.3	3	0.109286	0.126667	0.0901961	0.0809524	0.407101	10	0.413711	7	0.403763	8	0.402572	0.402491	0.409031
34	Uttar Pradesh	46.3	17.9	63.2	1.5	0.208228	0.13496	0.118021	0.0404762	0.501684	25	0.56713	28	0.542841	29	0.571749	0.60956	0.657422
35	Uttarakhand	33.5	19.5	59.8	3.5	0.150661	0.147024	0.111671	0.0944444	0.503801	26	0.518736	23	0.500994	22	0.500197	0.500392	0.504824
36	West Bengal	32.5	20.3	54.2	2.1	0.146164	0.153056	0.101214	0.0566667	0.4571	17	0.47736	18	0.471697	18	0.482493	0.494838	0.50712

## Sheet: 3.CNNS scores & ranks (state)
Calculation and Tabulation for computing Linear Aggregation (LA), Geometric Mean (GM) and MANUSH scores and Ranks using CNNS data for States in India, 2016-18
S.No.	State	Stunted (%)	Wasted (%)	Anaemic (%)	Overweight (%)	weighted standardised value_stunting	weighted standardised value_wasting	weighted standardised value_anaemia	weighted standardised value_overweight	LA scores	LA rank	GM scores	GM rank	MANUSH (α=2) scores	MANUSH (α=2) rank	MANUSH (α=3) scores	MANUSH (α=5) scores	MANUSH (α=10) scores
1	Andhra Pradesh	31.5	17.1	39.6	1.3	0.141667	0.128929	0.0739496	0.0350794	0.379624	16	0.397226	14	0.40713	14	0.425481	0.44474	0.461535
2	Arunanchal Pradesh	28	6.8	28.3	5	0.125926	0.0512698	0.0528478	0.134921	0.364964	10	0.379435	9	0.38836	8	0.406423	0.426642	0.442929
3	Assam	32.4	19.4	33.7	5	0.145714	0.14627	0.0629318	0.134921	0.489837	30	0.491791	28	0.497499	28	0.501995	0.504497	0.503419
4	Bihar	42	14.5	43.7	0.6	0.188889	0.109325	0.081606	0.0161905	0.396011	18	0.446738	21	0.4565	22	0.495646	0.543875	0.595654
5	Chhattisgarh	35.4	19.3	40.8	0.9	0.159206	0.145516	0.0761905	0.0242857	0.405198	21	0.433629	20	0.449601	20	0.475214	0.499748	0.51928
6	Delhi	28.8	14.8	47	2	0.129524	0.111587	0.0877684	0.0539683	0.382848	17	0.395771	13	0.390134	9	0.396476	0.404945	0.41734
7	Goa	19.6	15.8	22.1	3.2	0.0881482	0.119127	0.0412698	0.0863492	0.334894	3	0.336445	3	0.344792	4	0.352555	0.362658	0.378721
8	Gujarat	39.1	17	38.2	1.7	0.175846	0.128175	0.0713352	0.045873	0.421229	22	0.449249	22	0.456463	21	0.484026	0.518641	0.556589
9	Haryana	34.9	11.7	48.3	1.4	0.156958	0.0882143	0.0901961	0.0377778	0.373146	12	0.401618	17	0.400455	12	0.423043	0.455197	0.49509
10	Himachal Pradesh	28.4	11	29.7	2.7	0.127725	0.0829365	0.0554622	0.0728571	0.338981	5	0.345027	4	0.347307	5	0.357126	0.375047	0.403285
11	Jammu and Kashmir	15.5	14.9	27.1	6.1	0.069709	0.112341	0.0506069	0.164603	0.39726	20	0.415041	19	0.424331	19	0.448043	0.481139	0.519977
12	Jharkhand	36.2	29.1	43.7	0.5	0.162804	0.219405	0.081606	0.0134921	0.477307	29	0.536996	29	0.55792	30	0.60221	0.648607	0.695004
13	Kerela	20.5	12.6	12.5	1.7	0.0921958	0.095	0.0233427	0.045873	0.256412	1	0.260983	1	0.277608	1	0.291773	0.305867	0.316533
14	Madhya Pradesh	39.5	19.6	53.5	0.4	0.177646	0.147778	0.0999066	0.0107937	0.436124	25	0.483893	27	0.492492	27	0.518365	0.54289	0.568414
15	Maharashtra	34.1	16.9	41.6	4	0.15336	0.127421	0.0776844	0.107937	0.466401	27	0.471027	25	0.468427	25	0.471609	0.477806	0.491788
16	Manipur	28.9	6	10	6	0.129973	0.0452381	0.0186741	0.161905	0.355791	8	0.389487	11	0.416913	17	0.452532	0.486376	0.515742
17	Meghalaya	40.4	14.7	32.9	2.8	0.181693	0.110833	0.0614379	0.0755556	0.42952	24	0.454685	23	0.457449	23	0.484429	0.525205	0.573126
18	Mizoram	27.4	5.8	24.4	5.4	0.123228	0.0437302	0.0455649	0.145714	0.358237	9	0.378179	8	0.392877	10	0.417766	0.444283	0.467247
19	Nagaland	26.2	12.9	8	8.9	0.117831	0.0972619	0.0149393	0.240159	0.470191	28	0.586701	30	0.557092	29	0.614791	0.686209	0.757066
20	Odisha	29.1	13.9	37.2	1.2	0.130873	0.104802	0.0694678	0.032381	0.337523	4	0.351886	6	0.360312	6	0.376441	0.395323	0.416856
21	Punjab	24.3	6.7	39.8	3.9	0.109286	0.0505159	0.0743231	0.105238	0.339363	6	0.34885	5	0.344645	3	0.349512	0.355748	0.363403
22	Rajasthan	36.8	14.3	32.4	1.4	0.165503	0.107817	0.0605042	0.0377778	0.371602	11	0.397518	15	0.410459	15	0.441267	0.4804	0.522391
23	Sikkim	21.8	6.9	33	5.3	0.0980423	0.0520238	0.0616246	0.143016	0.354707	7	0.369144	7	0.373762	7	0.391818	0.418624	0.45183
24	Tamil Nadu	19.7	20.7	27.3	2.9	0.0885979	0.156071	0.0509804	0.078254	0.373904	13	0.381893	10	0.395418	11	0.41683	0.450571	0.492168
25	Telangana	29.3	17.9	37.8	1.5	0.131772	0.13496	0.0705882	0.0404762	0.377797	15	0.391633	12	0.4015	13	0.418333	0.436392	0.45088
26	Tripura	31.9	12.8	33	5.9	0.143466	0.0965079	0.0616246	0.159206	0.460805	26	0.472495	26	0.474906	26	0.486396	0.501043	0.517494
27	Uttar Pradesh	38.8	18.5	43	1	0.174497	0.139484	0.0802988	0.0269841	0.421264	23	0.455721	24	0.46696	24	0.495084	0.525139	0.555643
28	Uttarakhand	29.9	5.9	32.4	2.9	0.134471	0.0444841	0.0605042	0.078254	0.317713	2	0.3316	2	0.337655	2	0.357452	0.38784	0.424065
29	West Bengal	25.3	20.1	45.7	1.7	0.113783	0.151548	0.0853408	0.045873	0.396545	19	0.412013	18	0.415992	16	0.431594	0.452684	0.480486
30	Karnataka	32.5	19.3	34.7	0.7	0.146164	0.145516	0.0647993	0.0188889	0.375368	14	0.400733	16	0.424149	18	0.451237	0.475822	0.49271

## Sheet: 4.NFHS-4scores&ranks(districts)
Calculation and Tabulation for computing Linear Aggregation (LA), Geometric Mean (GM) and MANUSH scores and Ranks using NFHS-4 data for Districts in India, 2015-16
S.No.	Districts	State	Stunted (%)	Wasted (%)	Anaemic (%)	Overweight (%)	weighted standardised value_stunting	weighted standardised value_wasting	weighted standardised value_anaemia	weighted standardised value_overweight	LA scores	LA rank	GM scores	GM rank	MANUSH (α=2) scores	MANUSH (α=2) rank	MANUSH (α=3) scores	MANUSH (α=5) scores	MANUSH (α=10) scores
1	Nicobars	Andaman and Nicobars	20.3	7.4	50.5	4.75421	0.078254	0.0446349	0.0843776	0.0640873	0.28414	50	0.271354	49	0.271826	35	0.272914	0.274272	0.277633
2	North & Middle Andaman	Andaman and Nicobars	32.5	31.7	47.3	2.12578	0.125283	0.191206	0.0790309	0.0287381	0.457354	387	0.424259	411	0.476059	425	0.51201	0.555839	0.603577
3	South Andaman	Andaman and Nicobars	20.1	15.6	49.6	3.02838	0.077483	0.0940952	0.0828739	0.040881	0.306254	75	0.295333	84	0.298959	60	0.301726	0.304102	0.307275
4	Srikakulam	Andhra Pradesh	28	15.6	70.6	0.454901	0.107937	0.0940952	0.117962	0.0060714	0.376575	200	0.326065	145	0.362798	168	0.375453	0.382818	0.387612
5	Vizianagaram	Andhra Pradesh	36.8	18.8	78.7	0	0.141859	0.113397	0.131495	0	0.463834	397	0.386752	297	0.438232	346	0.453632	0.462525	0.467925
6	Visakhapatnam	Andhra Pradesh	30.1	17.2	64.5	2.64598	0.116032	0.103746	0.107769	0.035754	0.391968	238	0.363301	236	0.376558	198	0.383452	0.387448	0.387974
7	East Godavari	Andhra Pradesh	27.7	15.3	63.1	0.644642	0.10678	0.0922857	0.10543	0.0086349	0.348241	138	0.313131	114	0.344726	128	0.355808	0.361311	0.362724
8	West Godavari	Andhra Pradesh	28.5	14.7	55.1	1.81969	0.109864	0.0886667	0.0920635	0.0245556	0.336026	121	0.31515	119	0.332898	110	0.341926	0.348639	0.355174
9	Krishna	Andhra Pradesh	22.6	20.7	58.1	3.90981	0.0871202	0.124857	0.097076	0.052754	0.378232	205	0.361807	233	0.367662	181	0.373332	0.382005	0.397624
10	Guntur	Andhra Pradesh	22.1	17.9	68.1	0.82707	0.0851927	0.107968	0.113784	0.0111984	0.36093	165	0.318144	128	0.34956	138	0.362237	0.370761	0.377008
11	Prakasam	Andhra Pradesh	28.2	15.3	56.3	1.52247	0.108707	0.0922857	0.0940685	0.0205079	0.33845	126	0.31557	120	0.336282	113	0.345657	0.351411	0.355127
12	Sri Potti Sriramulu Nellore	Andhra Pradesh	29.4	16.9	50.4	1.39419	0.113333	0.101936	0.0842105	0.018754	0.336915	124	0.318234	129	0.342334	124	0.353657	0.362038	0.369401
13	Y.S.R.	Andhra Pradesh	36.3	17.9	55.8	0.557414	0.139932	0.107968	0.0932331	0.0075556	0.380646	210	0.348689	195	0.390837	229	0.408533	0.424664	0.444975
14	Kurnool	Andhra Pradesh	44.1	18.8	54.5	0.545977	0.17	0.113397	0.091061	0.0074206	0.424994	305	0.381878	288	0.4375	343	0.465693	0.497909	0.536881
15	Anantapur	Andhra Pradesh	40.3	15.2	53	0	0.155352	0.0916825	0.0885547	0	0.375124	195	0.335589	163	0.392758	234	0.419678	0.451518	0.490105
16	Chittoor	Andhra Pradesh	31.4	18.1	46.6	2.44349	0.121043	0.109175	0.0778613	0.0329206	0.354876	155	0.341	175	0.358885	156	0.370365	0.382008	0.393693
17	Tawang	Arunanchal Pradesh	20.5	19.4	42.4	12.1803	0.0790249	0.117016	0.0708438	0.164333	0.445019	358	0.431218	435	0.445528	363	0.460468	0.485139	0.519744
18	West Kameng	Arunanchal Pradesh	27.3	7.2	38.7	4.74362	0.105238	0.0434286	0.0646617	0.0639524	0.285598	53	0.277281	57	0.284793	49	0.293376	0.308557	0.332201
19	East Kameng	Arunanchal Pradesh	42	15.1	42.5	5.84792	0.161905	0.0910794	0.0710109	0.0789286	0.419109	293	0.402924	347	0.418191	288	0.436049	0.467901	0.510548
20	Papumpare	Arunanchal Pradesh	25.3	9.5	53.5	5.08791	0.0975283	0.0573016	0.0893901	0.0686746	0.326516	106	0.312895	112	0.312119	76	0.31265	0.314072	0.319125
21	Upper Subansiri	Arunanchal Pradesh	28.3	12.3	49.8	7.65734	0.109093	0.0741905	0.083208	0.103349	0.376956	202	0.369841	254	0.365704	176	0.363499	0.361046	0.361963
22	West Siang	Arunanchal Pradesh	34.7	19.2	32.6	5.21821	0.133764	0.115809	0.0544695	0.0704286	0.380715	211	0.374472	265	0.387126	219	0.398326	0.413375	0.430745
23	East Siang	Arunanchal Pradesh	21	18.1	47.4	4.16843	0.0809524	0.109175	0.079198	0.0562619	0.332736	115	0.325587	144	0.326523	100	0.32884	0.333951	0.347165
24	Upper Siang	Arunanchal Pradesh	24.6	29.4	44.1	5.9394	0.0948299	0.177333	0.0736842	0.0801429	0.439208	342	0.42599	416	0.446941	367	0.47038	0.510126	0.559102
25	Changlang	Arunanchal Pradesh	23.5	16	63.5	1.27266	0.0905896	0.0965079	0.106099	0.0171349	0.342698	131	0.310331	104	0.333243	112	0.342869	0.348166	0.350384
26	Tirap	Arunanchal Pradesh	39.7	25.2	54.8	5.34091	0.153038	0.152	0.0915622	0.0720476	0.481981	437	0.468648	530	0.479146	432	0.488711	0.501704	0.515454
27	Lower Subansiri	Arunanchal Pradesh	35.1	23.9	45.5	10.2157	0.135306	0.144159	0.0760234	0.137889	0.49358	469	0.493377	584	0.493996	474	0.494498	0.493663	0.491075
28	Kurung Kumey	Arunanchal Pradesh	38.9	23.2	44.5	5.04344	0.149955	0.139936	0.0743525	0.068	0.443254	355	0.432244	439	0.446637	365	0.459318	0.475899	0.492295
29	Dibang Valley	Arunanchal Pradesh	38.8	7.8	31.9	7.62778	0.149569	0.0470476	0.0532999	0.102944	0.371108	185	0.352861	205	0.381114	210	0.405198	0.437106	0.472567
30	Lower Dibang Valley	Arunanchal Pradesh	22.3	21.7	59.1	6.49376	0.0859637	0.130889	0.0987469	0.0875635	0.414611	279	0.403163	348	0.400264	252	0.399935	0.402498	0.416241
31	Lohit	Arunanchal Pradesh	27	21.4	56.8	3.62808	0.104082	0.129079	0.0949039	0.0489762	0.39263	239	0.377041	271	0.385485	217	0.392064	0.400211	0.413036
32	Anjaw	Arunanchal Pradesh	21	18.3	53.7	5.67655	0.0809524	0.110381	0.0897243	0.0766349	0.366219	171	0.357693	220	0.35322	146	0.350958	0.349163	0.35424
33	Kokrajhar	Assam	30.6	15.7	40.4	1.40753	0.117959	0.0946984	0.0675021	0.0190238	0.313663	82	0.299183	90	0.325882	99	0.341391	0.357479	0.375884
34	Dhubri	Assam	47.4	22.2	42.6	5.03082	0.182721	0.133905	0.0711779	0.0678651	0.480404	433	0.455669	497	0.482681	445	0.50656	0.539752	0.578479
35	Goalpara	Assam	42.7	22.1	36	2.56855	0.164603	0.133302	0.0601504	0.0346746	0.418854	291	0.39273	316	0.435653	337	0.464846	0.495964	0.524818
36	Barpeta	Assam	41.7	16.6	30.2	2.44031	0.160748	0.100127	0.0504595	0.0329206	0.36991	183	0.344255	182	0.388424	222	0.422536	0.464311	0.507134
37	Morigaon	Assam	38.4	10.3	38.2	1.1956	0.148027	0.062127	0.0638262	0.0161905	0.31786	88	0.290171	75	0.339134	121	0.375967	0.42203	0.46661
38	Nagaon	Assam	38.4	13.3	35.4	0.268588	0.148027	0.0802222	0.0591479	0.0036429	0.319924	94	0.29104	79	0.34886	135	0.383152	0.424384	0.466698
39	Sonitpur	Assam	28.7	21.5	27	2.34318	0.110635	0.129683	0.0451128	0.0315714	0.328711	108	0.317002	124	0.350118	142	0.372962	0.39649	0.416436
40	Lakhimpur	Assam	29.3	11.2	31.8	0.772089	0.112948	0.0675556	0.0531328	0.0103889	0.257771	33	0.244025	30	0.278142	40	0.299874	0.326386	0.356246
41	Dhemaji	Assam	35.5	6.2	38.9	0.490928	0.136848	0.0373968	0.0649958	0.0066111	0.274687	42	0.245852	32	0.305264	67	0.344799	0.389987	0.43138
42	Tinsukia	Assam	36	14.8	42.6	2.82089	0.138775	0.0892698	0.0711779	0.0380476	0.353488	149	0.337271	166	0.359018	157	0.377699	0.404434	0.438012
43	Dibrugarh	Assam	33.3	22.4	52.6	3.28423	0.128367	0.135111	0.0878864	0.044254	0.411298	276	0.395619	321	0.411908	272	0.423209	0.435303	0.446731
44	Sivasagar	Assam	35.5	8.3	33.5	3.22327	0.136848	0.0500635	0.0559733	0.0434444	0.303758	71	0.286329	69	0.316688	84	0.346997	0.389646	0.431362
45	Jorhat	Assam	25.5	14.8	38	1.56928	0.0982993	0.0892698	0.0634921	0.0211825	0.281963	47	0.272244	51	0.290633	55	0.301253	0.311026	0.320315
46	Golaghat	Assam	32.6	13.9	33.3	3.66415	0.125669	0.0838413	0.0556391	0.049381	0.323231	103	0.31453	118	0.329122	103	0.34387	0.36696	0.396818
47	Karbi Anglong	Assam	28.1	18.7	24.6	0.684404	0.108322	0.112794	0.0411028	0.0091746	0.285843	54	0.271393	50	0.31654	83	0.34022	0.360632	0.374182
48	Dima Hasao	Assam	34.7	6.3	28.9	1.46933	0.133764	0.038	0.0482874	0.0198333	0.261789	34	0.239885	26	0.290305	54	0.33153	0.379878	0.421635
49	Cachar	Assam	36.3	30.6	30.9	4.01577	0.139932	0.184571	0.0516291	0.0542381	0.454352	378	0.430371	431	0.475768	424	0.509308	0.547593	0.585333
50	Karimganj	Assam	42.3	17.6	24.6	1.76906	0.163061	0.106159	0.0411028	0.023881	0.364651	167	0.334204	160	0.391475	232	0.430154	0.47277	0.514679
51	Hailakandi	Assam	38.1	19.1	29	1.59361	0.146871	0.115206	0.0484545	0.0214524	0.354271	151	0.331984	151	0.379249	205	0.408855	0.438929	0.466876
52	Bongaigaon	Assam	39.1	23.6	34.5	6.12588	0.150726	0.142349	0.0576441	0.0827064	0.442146	350	0.433425	441	0.45057	377	0.464369	0.481167	0.496925
53	Chirang	Assam	40.1	13	35.6	2.54114	0.154581	0.0784127	0.059482	0.0342698	0.350487	143	0.326745	146	0.364375	171	0.3974	0.44196	0.487306
54	Kamrup	Assam	33.3	18.8	33.7	0.995925	0.128367	0.113397	0.0563074	0.0134921	0.329581	111	0.311564	106	0.353376	147	0.376193	0.397524	0.415046
55	Kamrup Metropolitan	Assam	24.6	11	34.5	1.99539	0.0948299	0.0663492	0.0576441	0.0269841	0.2531	25	0.245807	31	0.258155	27	0.268001	0.281262	0.29994
56	Nalbari	Assam	26.8	15.3	45.3	1.76319	0.103311	0.0922857	0.0756892	0.023746	0.307951	77	0.295032	83	0.311999	75	0.321193	0.328747	0.336009
57	Baksa	Assam	32.4	10.5	39	2.24798	0.124898	0.0633333	0.0651629	0.0303571	0.298751	69	0.283751	63	0.307659	70	0.328859	0.359158	0.39379
58	Darrang	Assam	43.5	19.2	45.4	3.0031	0.167687	0.115809	0.0758563	0.0404762	0.426067	308	0.399829	332	0.432305	326	0.457826	0.491195	0.52987
59	Udalguri	Assam	39.1	18.3	39.7	4.0097	0.150726	0.110381	0.0663325	0.0541032	0.396112	245	0.381542	285	0.401643	255	0.419812	0.445651	0.477178
60	Pashchim Champaran	Bihar	43.6	21.7	62.3	0.818267	0.168073	0.130889	0.104094	0.0110635	0.459556	390	0.414119	373	0.46391	403	0.486363	0.508074	0.534378
61	Purba Champaran	Bihar	47.2	18	65.7	0.838795	0.18195	0.108571	0.109774	0.0113333	0.470369	408	0.411629	367	0.466924	410	0.496297	0.531032	0.57421
62	Sheohar	Bihar	53	14.8	63.7	1.34285	0.204308	0.0892698	0.106433	0.0180794	0.494747	472	0.41809	392	0.484168	446	0.529019	0.585446	0.644105
63	Sitamarhi	Bihar	57.3	15.8	69	2.09399	0.220884	0.0953016	0.115288	0.0281984	0.555407	586	0.459673	509	0.524294	556	0.571755	0.632875	0.696362
64	Madhubani	Bihar	51.8	19.1	62.9	1.80819	0.199683	0.115206	0.105096	0.0244206	0.506614	494	0.444406	473	0.497482	484	0.532622	0.577522	0.629772
65	Supaul	Bihar	48.1	20.9	72.4	0.469225	0.185419	0.126063	0.120969	0.0063413	0.508918	501	0.438793	455	0.498092	487	0.523869	0.550904	0.586473
66	Araria	Bihar	48.4	22.8	61.8	1.41627	0.186576	0.137524	0.103258	0.0191587	0.497238	478	0.446517	475	0.497349	483	0.524815	0.554869	0.590978
67	Kishanganj	Bihar	46.9	22.8	65.2	2.06831	0.180794	0.137524	0.108939	0.0279286	0.501564	486	0.455185	494	0.495403	478	0.518247	0.543043	0.573805
68	Purnia	Bihar	52.1	20.8	66.5	1.34187	0.200839	0.12546	0.111111	0.0180794	0.522891	538	0.45549	496	0.512468	529	0.545401	0.585282	0.633797
69	Katihar	Bihar	49.2	20.7	61.3	1.63498	0.18966	0.124857	0.102423	0.0219921	0.491397	464	0.438932	456	0.488756	457	0.51875	0.554869	0.598853
70	Madhepura	Bihar	51.8	24.2	61.4	1.08808	0.199683	0.145968	0.10259	0.0147063	0.524382	541	0.462947	518	0.524155	555	0.556304	0.591492	0.63218
71	Saharsa	Bihar	43.9	24	68.4	2.0465	0.169229	0.144762	0.114286	0.0276587	0.500761	484	0.455935	498	0.492208	469	0.510561	0.527026	0.544558
72	Darbhanga	Bihar	49	16.6	69.9	0.387686	0.188889	0.100127	0.116792	0.0052619	0.484773	446	0.41107	364	0.476239	427	0.509517	0.549036	0.595978
73	Muzaffarpur	Bihar	47.9	17.5	58.5	1.2345	0.184648	0.105556	0.0977444	0.0165952	0.456642	385	0.404544	351	0.458645	392	0.492094	0.533874	0.582341
74	Gopalganj	Bihar	35.6	16.5	63.1	1.86793	0.137234	0.0995238	0.10543	0.0252302	0.400819	255	0.367418	246	0.393285	235	0.40708	0.420184	0.437181
75	Siwan	Bihar	37.9	15	63.1	1.50438	0.1461	0.0904762	0.10543	0.0202381	0.400825	256	0.362244	234	0.396025	244	0.414935	0.435674	0.462618
76	Saran	Bihar	46.1	18.1	61.9	1.06992	0.17771	0.109175	0.103425	0.0144365	0.455402	380	0.404746	352	0.455882	386	0.484428	0.518539	0.560828
77	Vaishali	Bihar	53.7	15.1	67.4	0.659564	0.207007	0.0910794	0.112615	0.0089048	0.506846	495	0.419606	396	0.494098	475	0.539007	0.594281	0.652665
78	Samastipur	Bihar	49.2	18.4	65.4	1.09169	0.18966	0.110984	0.109273	0.0147063	0.486276	451	0.424623	414	0.480523	436	0.512423	0.551265	0.598341
79	Begusarai	Bihar	44.9	18.4	62.7	2.02238	0.173084	0.110984	0.104762	0.027254	0.459421	389	0.416084	381	0.454154	384	0.478309	0.508106	0.546565
80	Khagaria	Bihar	49.8	17	63.4	1.3667	0.191973	0.10254	0.105931	0.0184841	0.48032	432	0.418928	395	0.474466	423	0.509728	0.554245	0.605383
81	Bhagalpur	Bihar	46.6	23.1	70.1	1.25628	0.179637	0.139333	0.117126	0.017	0.509698	503	0.453097	490	0.500939	498	0.523264	0.54468	0.57127
82	Banka	Bihar	49.6	26	70.4	1.56298	0.191202	0.156825	0.117627	0.0210476	0.546354	575	0.486702	572	0.536796	578	0.561271	0.584698	0.610927
83	Munger	Bihar	46.6	21.5	62.5	1.05487	0.179637	0.129683	0.104428	0.0141667	0.477965	424	0.427914	425	0.479519	434	0.505542	0.53364	0.568609
84	Lakhisarai	Bihar	50.6	20.1	66.3	0.810892	0.195057	0.121238	0.110777	0.0109286	0.504647	489	0.438	453	0.498822	490	0.530915	0.568915	0.615571
85	Sheikhpura	Bihar	46.4	28.9	66	0.537017	0.178866	0.174317	0.110276	0.0072857	0.527308	550	0.470745	535	0.533806	573	0.559423	0.580699	0.597291
86	Nalanda	Bihar	54.1	24.3	59	0.883555	0.208549	0.146571	0.0985798	0.011873	0.535519	562	0.465573	523	0.534668	575	0.571489	0.612766	0.659303
87	Patna	Bihar	43.5	28.5	51.6	0.783706	0.167687	0.171905	0.0862155	0.0105238	0.478855	429	0.436331	445	0.499118	492	0.528783	0.555043	0.574052
88	Bhojpur	Bihar	43.5	26	70.6	1.18685	0.167687	0.156825	0.117962	0.0160556	0.511189	506	0.45853	508	0.505475	509	0.525054	0.539878	0.551939
89	Buxar	Bihar	43.9	19.6	59.8	1.55736	0.169229	0.118222	0.0999165	0.0210476	0.44887	365	0.408415	358	0.450132	374	0.473797	0.50077	0.535147
90	Kaimur (Bhabua)	Bihar	53.8	21.4	63	0.934558	0.207392	0.129079	0.105263	0.0125476	0.527137	549	0.454282	492	0.520462	548	0.557585	0.60227	0.654356
91	Rohtas	Bihar	48.5	19.9	61.3	0.983269	0.186962	0.120032	0.102423	0.0132222	0.477771	421	0.422638	399	0.478859	430	0.509606	0.545925	0.590154
92	Gaya	Bihar	52.9	25.6	59	1.04127	0.203923	0.154413	0.0985798	0.0140317	0.534724	561	0.470947	538	0.53648	577	0.570674	0.607014	0.646697
93	Nawada	Bihar	48.4	21.4	56.4	1.40823	0.186576	0.129079	0.0942356	0.0190238	0.477137	418	0.428915	427	0.481591	440	0.512279	0.547864	0.589623
94	Jamui	Bihar	45.9	29.4	61.3	1.26299	0.176939	0.177333	0.102423	0.017	0.521557	537	0.473695	547	0.530001	564	0.55692	0.58061	0.598547
95	Jehanabad	Bihar	52.1	19.6	61.4	0.827333	0.200839	0.118222	0.10259	0.0111984	0.500655	483	0.432849	440	0.498156	488	0.535403	0.580983	0.63345
96	Arwal	Bihar	50.2	30.7	66.8	1.02413	0.193515	0.185175	0.111612	0.0137619	0.56602	595	0.504064	597	0.567758	607	0.596518	0.621599	0.641208
97	Aurangabad	Bihar	48.3	24.8	53.4	1.99331	0.186191	0.149587	0.0892231	0.0268492	0.494411	470	0.45185	488	0.501069	500	0.530369	0.561405	0.593185
98	Chandigarh	Chandigarh	29.19	11.44	73.14	2.20716	0.112524	0.0690032	0.122205	0.0298175	0.386613	229	0.33355	156	0.356373	149	0.371135	0.386199	0.399543
99	Bilaspur	Chhattisgarh	34.1	26.8	31.1	1.85606	0.131451	0.161651	0.0519632	0.0250952	0.394108	242	0.370161	256	0.422551	301	0.455117	0.487344	0.515637
100	Korea (Koriya)	Chhattisgarh	30.6	29	33.7	1.40298	0.117959	0.174921	0.0563074	0.0188889	0.396998	248	0.368076	250	0.42838	318	0.466822	0.509393	0.552425
101	Surguja	Chhattisgarh	32.3	22.3	38.6	1.07776	0.124512	0.134508	0.0644946	0.0145714	0.357793	156	0.338086	169	0.380837	209	0.403545	0.42433	0.44041
102	Jashpur	Chhattisgarh	35.1	18.6	31.1	1.33988	0.135306	0.11219	0.0519632	0.0180794	0.3362	122	0.317539	125	0.359973	158	0.385347	0.410365	0.432634
103	Korba	Chhattisgarh	33.2	25.7	39.1	0.732338	0.127982	0.155016	0.06533	0.0098492	0.384504	224	0.358177	222	0.413568	277	0.44221	0.469911	0.495381
104	Janjgir - Champa	Chhattisgarh	36.8	21.7	35.6	0	0.141859	0.130889	0.059482	0	0.36076	164	0.33223	153	0.394759	240	0.422163	0.446286	0.463991
105	Kabirdham	Chhattisgarh	40.4	17.6	37.6	3.50823	0.155737	0.106159	0.0628237	0.0473571	0.390522	235	0.372077	260	0.399181	250	0.422696	0.45491	0.491952
106	Rajnandgaon	Chhattisgarh	48.8	17.2	29.7	5.67136	0.188118	0.103746	0.0496241	0.0765	0.450604	369	0.417988	390	0.456139	387	0.490797	0.539981	0.593122
107	Durg	Chhattisgarh	34.3	21.2	44.4	0.982455	0.132222	0.127873	0.0741855	0.0132222	0.369733	182	0.347503	192	0.388508	223	0.408636	0.426321	0.43997
108	Raipur	Chhattisgarh	38.3	19.5	47.1	11.1298	0.147642	0.117619	0.0786967	0.150167	0.498887	479	0.494124	587	0.495899	479	0.498042	0.500881	0.505569
109	Mahasamund	Chhattisgarh	43.7	19.8	38	1.19291	0.168458	0.119429	0.0634921	0.0160556	0.401809	258	0.367434	247	0.423408	308	0.457214	0.494275	0.532673
110	Dhamtari	Chhattisgarh	34.2	27	52.7	1.21284	0.131837	0.162857	0.0880535	0.0163254	0.429019	316	0.399073	331	0.445363	362	0.469389	0.493468	0.519326
111	Uttar Bastar Kanker	Chhattisgarh	36.3	30.9	61.9	1.95364	0.139932	0.186381	0.103425	0.0263095	0.494658	471	0.456048	499	0.501004	499	0.527121	0.556172	0.5909
112	Bastar	Chhattisgarh	41.6	33.9	59.4	0.918349	0.160363	0.204476	0.0992481	0.0124127	0.529374	552	0.4765	552	0.544215	588	0.578251	0.613203	0.650026
113	Narayanpur	Chhattisgarh	49	30.5	48.2	0.797537	0.188889	0.183968	0.0805347	0.0107937	0.519176	525	0.464185	520	0.53926	583	0.575936	0.608313	0.630311
114	Dakshin Bastar Dantewada	Chhattisgarh	44.2	32.3	71.3	2.8087	0.170385	0.194825	0.119131	0.0379127	0.569908	598	0.522255	613	0.561784	602	0.584309	0.606645	0.62891
115	Bijapur	Chhattisgarh	48.2	26	51.3	7.66896	0.185805	0.156825	0.0857143	0.103484	0.546123	573	0.531829	618	0.542959	586	0.554079	0.571541	0.595786
116	Raigarh	Chhattisgarh	39.2	19.4	38.8	1.21036	0.151111	0.117016	0.0648287	0.0163254	0.374865	193	0.349281	198	0.395737	242	0.422745	0.451049	0.479892
117	Diu	Daman and Diu	37.3	17.1	72.1	1.52512	0.143787	0.103143	0.120468	0.0206429	0.439495	344	0.38804	303	0.420336	295	0.435497	0.448026	0.461814
118	Daman	Daman and Diu	18.9	26.4	74.3	0.741496	0.0728571	0.159238	0.124144	0.0099841	0.430721	321	0.366223	243	0.419993	294	0.447874	0.476409	0.505963
119	North West	Delhi	38.6	17.8	73.4	2.66602	0.148798	0.107365	0.12264	0.0360238	0.46357	396	0.414827	376	0.437065	341	0.449859	0.462124	0.476967
120	North	Delhi	28.5	13.5	62.4	1.29254	0.109864	0.0814286	0.104261	0.0174048	0.345412	136	0.312958	113	0.337815	117	0.349295	0.35759	0.363916
121	North East	Delhi	27.9	12.7	46.6	0.91501	0.107551	0.0766032	0.0778613	0.0124127	0.29201	61	0.274428	52	0.300583	61	0.313303	0.325338	0.34141
122	East	Delhi	22.5	23.7	48.7	2.40364	0.0867347	0.142952	0.0813701	0.032381	0.360437	162	0.343438	181	0.368916	186	0.388845	0.416271	0.451059
123	New Delhi	Delhi	28.5	20.3	67.5	0.924454	0.109864	0.122444	0.112782	0.0124127	0.39809	251	0.357503	218	0.390587	226	0.40247	0.408105	0.40881
124	Central	Delhi	36.6	22.9	77.2	0.368816	0.141088	0.138127	0.128989	0.0049921	0.480686	434	0.413197	371	0.461061	397	0.475566	0.481948	0.48157
125	West	Delhi	37.4	17.7	64.8	1.41427	0.144172	0.106762	0.108271	0.0190238	0.417034	286	0.378229	272	0.411224	268	0.426932	0.441016	0.459069
126	South West	Delhi	32.7	12.6	64.8	2.24793	0.126054	0.076	0.108271	0.0303571	0.375964	197	0.340682	174	0.362028	164	0.375683	0.390048	0.405474
127	South	Delhi	31.3	21.2	67.9	2.44111	0.120658	0.127873	0.11345	0.0329206	0.429079	317	0.394902	319	0.413985	280	0.423108	0.42824	0.428907
128	Dadra & Nagar Haveli	Dadra & Nagar Haveli	41.71	27.99	84.63	2.51443	0.160787	0.168829	0.141403	0.0338651	0.585093	605	0.504884	598	0.53703	579	0.551384	0.560246	0.563863
129	North Goa	Goa	21.4	17.5	48.5	3.86889	0.0824943	0.105556	0.0810359	0.0522143	0.32955	110	0.3213	135	0.322582	94	0.324654	0.328285	0.337606
130	South Goa	Goa	18.3	27.7	48.1	3.46764	0.0705442	0.167079	0.0803676	0.0468175	0.386605	228	0.364809	238	0.398365	249	0.43071	0.477543	0.52669
131	Kachchh	Gujarat	40.8	31.4	81.4	1.25859	0.157279	0.189397	0.136007	0.017	0.576947	603	0.499682	594	0.550717	596	0.571869	0.588889	0.60759
132	Banaskantha	Gujarat	40.7	21.6	57.2	1.60646	0.156893	0.130286	0.0955723	0.0217222	0.437026	333	0.404474	350	0.442232	354	0.461966	0.481055	0.502061
133	Patan	Gujarat	37.6	24.5	67.2	0.724746	0.144943	0.147778	0.112281	0.0097143	0.459839	391	0.414716	375	0.460646	395	0.477615	0.488815	0.49637
134	Mahesana	Gujarat	40.5	25.3	77.8	1.24449	0.156122	0.152603	0.129992	0.0167302	0.520203	532	0.455447	495	0.497683	485	0.513555	0.522556	0.526264
135	Sabarkantha	Gujarat	50.6	23.5	72.5	1.67836	0.195057	0.141746	0.121136	0.0226667	0.546174	574	0.480606	560	0.529254	563	0.554829	0.582406	0.617815
136	Gandhinagar	Gujarat	36.5	29	73.7	2.43006	0.140703	0.174921	0.123141	0.0327857	0.519424	526	0.47155	539	0.50452	507	0.521997	0.538565	0.558795
137	Ahmadabad	Gujarat	29.4	27.1	76	0.320329	0.113333	0.16346	0.126984	0.0043175	0.473926	412	0.408095	356	0.461306	399	0.481355	0.49875	0.520442
138	Surendranagar	Gujarat	45.5	27.7	76.8	1.92773	0.175397	0.167079	0.128321	0.0260397	0.558013	592	0.496837	589	0.53819	582	0.556847	0.57092	0.581574
139	Rajkot	Gujarat	30.9	23.4	57.6	3.31488	0.119116	0.141143	0.0962406	0.0446587	0.419737	294	0.401158	339	0.416294	283	0.42674	0.438455	0.453266
140	Jamnagar	Gujarat	27.9	31.3	75.7	2.23589	0.107551	0.188794	0.126483	0.0302222	0.512684	512	0.45305	489	0.49492	477	0.521723	0.55472	0.596376
141	Porbandar	Gujarat	22.6	25.4	70.8	3.22965	0.0871202	0.153206	0.118296	0.0435794	0.442175	351	0.402202	343	0.423521	310	0.439648	0.460289	0.486596
142	Junagadh	Gujarat	27.9	30.4	77.1	2.27876	0.107551	0.183365	0.128822	0.0307619	0.511897	510	0.4505	485	0.489525	461	0.513838	0.542822	0.579921
143	Amreli	Gujarat	37.8	24.6	74.5	5.03952	0.145714	0.148381	0.124478	0.068	0.520759	536	0.486573	571	0.492004	468	0.495842	0.499072	0.501456
144	Bhavnagar	Gujarat	48.4	26	69.2	0.483106	0.186576	0.156825	0.115622	0.0064762	0.528622	551	0.4655	522	0.527405	559	0.552356	0.574532	0.598137
145	Anand	Gujarat	48.2	21.7	59.7	5.07792	0.185805	0.130889	0.0997494	0.0685397	0.51454	515	0.484983	570	0.503268	505	0.520806	0.548637	0.587525
146	Kheda	Gujarat	45.5	27.2	53.7	0.734531	0.175397	0.164064	0.0897243	0.0098492	0.484371	444	0.439034	458	0.501463	501	0.530432	0.556277	0.576274
147	Panchmahal	Gujarat	40.4	36.3	50.2	0.252711	0.155737	0.218952	0.0838764	0.003373	0.525459	545	0.461939	515	0.550183	595	0.594853	0.64282	0.692411
148	Dohad	Gujarat	44.4	24.9	58.9	0.310454	0.171156	0.150191	0.0984127	0.0041825	0.471163	410	0.423942	408	0.484911	449	0.509855	0.531992	0.552749
149	Vadodara	Gujarat	43.8	16.3	54.3	0.531366	0.168844	0.0983175	0.0907268	0.0071508	0.409013	270	0.365039	240	0.421268	297	0.45189	0.488982	0.532551
150	Narmada	Gujarat	47.4	35.8	53.6	1.97393	0.182721	0.215937	0.0895572	0.0265794	0.570237	599	0.514794	608	0.582236	616	0.620911	0.659136	0.692494
151	Bharuch	Gujarat	41.5	29.4	56.8	0.980279	0.159977	0.177333	0.0949039	0.0132222	0.487303	453	0.445437	474	0.502958	503	0.53031	0.55519	0.576376
152	The Dangs	Gujarat	48.1	43	74.1	0	0.185419	0.259365	0.12381	0	0.682364	637	0.568594	635	0.668479	639	0.71402	0.764162	0.820392
153	Navsari	Gujarat	38.9	26.8	51.9	2.25285	0.149955	0.161651	0.0867168	0.0303571	0.455647	381	0.428679	426	0.466868	409	0.489468	0.511534	0.529686
154	Valsad	Gujarat	43.3	30.3	50.4	0	0.166916	0.182762	0.0842105	0	0.483667	440	0.433889	443	0.510994	525	0.543789	0.573212	0.595969
155	Surat	Gujarat	30	26.2	42.3	3.87834	0.115646	0.158032	0.0706767	0.0523492	0.409401	271	0.396704	325	0.419572	293	0.439509	0.46715	0.500294
156	Tapi	Gujarat	35.9	35.8	49.5	2.92235	0.13839	0.215937	0.0827068	0.0393968	0.519602	529	0.47643	551	0.532299	569	0.573894	0.625908	0.681442
157	Chamba	Himachal Pradesh	29.9	15	66.3	2.4204	0.115261	0.0904762	0.110777	0.0326508	0.382885	219	0.349165	197	0.36465	172	0.373223	0.379798	0.384468
158	Kangra	Himachal Pradesh	25.6	11.3	47.3	0.989109	0.0986848	0.0681587	0.0790309	0.0133571	0.276145	43	0.259232	40	0.281938	45	0.293066	0.302899	0.314976
159	Lahul and Spiti	Himachal Pradesh	23	20.8	94.7	5.02722	0.0886621	0.12546	0.158229	0.0678651	0.71686	639	0.440216	460	0.450988	379	0.461724	0.478705	0.503592
160	Kullu	Himachal Pradesh	19	11.3	54.9	2.47126	0.0732426	0.0681587	0.0917293	0.0333254	0.284796	51	0.266456	44	0.273174	37	0.278285	0.284181	0.293376
161	Mandi	Himachal Pradesh	26.3	13.1	37.8	2.4314	0.101383	0.0790159	0.0631579	0.0327857	0.28412	49	0.276343	56	0.287156	52	0.295731	0.306803	0.322377
162	Hamirpur	Himachal Pradesh	29.3	12.6	41.2	3.72001	0.112948	0.076	0.0688388	0.0501905	0.315919	86	0.307977	100	0.313883	79	0.321051	0.334291	0.356948
163	Una	Himachal Pradesh	22.6	10.7	56.6	1.61705	0.0871202	0.0645397	0.0945698	0.0218571	0.291354	60	0.268087	47	0.28442	48	0.293757	0.301995	0.309632
164	Bilaspur	Himachal Pradesh	27.2	13.1	28.3	2.60477	0.104853	0.0790159	0.0472849	0.0350794	0.272465	40	0.266233	43	0.281229	44	0.294233	0.311649	0.332416
165	Solan	Himachal Pradesh	27.6	17.5	71.8	1.65615	0.106395	0.105556	0.119967	0.0223968	0.400914	257	0.354314	211	0.377754	202	0.387961	0.393662	0.39582
166	Sirmaur	Himachal Pradesh	23.5	19.5	65.1	2.35685	0.0905896	0.117619	0.108772	0.0318413	0.37925	207	0.348822	196	0.365055	174	0.374025	0.381102	0.386874
167	Shimla	Himachal Pradesh	30.3	15	70	0.924965	0.116803	0.0904762	0.116959	0.0124127	0.384438	223	0.336651	165	0.369094	187	0.382157	0.390716	0.396359
168	Kinnaur	Himachal Pradesh	18.4	12.4	83.1	0.631453	0.0709297	0.0747937	0.138847	0.0085	0.397475	250	0.293071	81	0.338391	120	0.365841	0.399799	0.437798
169	Panchkula	Haryana	21.5	31.8	66.4	3.79315	0.0828798	0.191809	0.110944	0.0511349	0.478499	427	0.436768	447	0.473064	421	0.505653	0.552402	0.604863
170	Ambala	Haryana	19.8	37.9	75.1	8.56344	0.0763265	0.228603	0.12548	0.115492	0.600073	612	0.545902	628	0.57705	613	0.608447	0.659063	0.72083
171	Yamunanagar	Haryana	30	26.8	58	2.54697	0.115646	0.161651	0.0969089	0.0344048	0.433947	328	0.408611	359	0.437386	342	0.456706	0.480421	0.511591
172	Kurukshetra	Haryana	31.9	24.1	63.4	3.02567	0.12297	0.145365	0.105931	0.040881	0.440978	348	0.415148	377	0.433286	328	0.444305	0.455053	0.467781
173	Kaithal	Haryana	33.6	23.8	68	2.34321	0.129524	0.143556	0.113617	0.0315714	0.453722	377	0.418268	393	0.44264	356	0.454613	0.463221	0.469754
174	Karnal	Haryana	41	19.8	75.5	6.20525	0.15805	0.119429	0.126149	0.0837857	0.523604	540	0.487413	574	0.487355	454	0.488897	0.493041	0.505953
175	Panipat	Haryana	44.6	25.1	65.5	1.56519	0.171927	0.151397	0.10944	0.0211825	0.499174	481	0.453947	491	0.497938	486	0.519078	0.53778	0.555959
176	Sonipat	Haryana	40.2	21.6	58.6	1.90557	0.154966	0.130286	0.0979114	0.0257698	0.440317	346	0.408933	360	0.442421	355	0.460456	0.477818	0.496891
177	Jind	Haryana	26	26.7	76.6	1.9938	0.100227	0.161048	0.127987	0.0268492	0.475029	415	0.41611	382	0.45031	375	0.469427	0.489143	0.512921
178	Fatehabad	Haryana	28.5	20.7	70.5	5.43301	0.109864	0.124857	0.117794	0.0732619	0.452745	376	0.425777	415	0.423282	305	0.421966	0.419787	0.418341
179	Sirsa	Haryana	34.2	22.5	72.4	1.98073	0.131837	0.135714	0.120969	0.0267143	0.4606	392	0.415234	379	0.442019	353	0.453488	0.459499	0.459951
180	Hisar	Haryana	25.6	23.5	66.4	2.72947	0.0986848	0.141746	0.110944	0.0368333	0.419851	295	0.388208	304	0.407621	265	0.419951	0.433411	0.451604
181	Bhiwani	Haryana	35.1	15.7	74.8	2.03067	0.135306	0.0946984	0.124979	0.0273889	0.437913	337	0.382373	290	0.408322	266	0.421937	0.433429	0.443554
182	Rohtak	Haryana	36.6	13.6	76.3	1.19034	0.141088	0.0820317	0.127485	0.0160556	0.434447	329	0.366661	245	0.405976	263	0.425552	0.44318	0.45885
183	Jhajjar	Haryana	22.3	15.5	70.9	2.66895	0.0859637	0.0934921	0.118463	0.0360238	0.376122	198	0.333942	158	0.346676	132	0.355271	0.364741	0.378136
184	Mahendragarh	Haryana	23.5	19.2	73.7	6.5445	0.0905896	0.115809	0.123141	0.0882381	0.451565	372	0.417778	387	0.412614	275	0.409703	0.406534	0.407419
185	Rewari	Haryana	27.8	18.3	77.8	1.49472	0.107165	0.110381	0.129992	0.0201032	0.432294	324	0.367641	248	0.39561	241	0.407707	0.415575	0.421908
186	Gurgaon	Haryana	41.2	17.9	66.2	1.0515	0.158821	0.107968	0.11061	0.0141667	0.438589	339	0.391566	314	0.434039	332	0.454414	0.475233	0.502963
187	Mewat	Haryana	52.3	17.2	83.7	4.22809	0.20161	0.103746	0.13985	0.0570714	0.593524	608	0.502277	595	0.532485	570	0.557482	0.592717	0.637189
188	Faridabad	Haryana	29.7	19.7	75	1.34243	0.11449	0.118825	0.125313	0.0180794	0.432257	323	0.376708	268	0.406504	264	0.418007	0.423413	0.423195
189	Palwal	Haryana	34	21.4	75.2	0	0.131066	0.129079	0.125647	0	0.449445	367	0.385793	295	0.435403	336	0.448977	0.454492	0.453024
190	Garhwa	Jharkhand	45.6	31.3	65.4	0.50079	0.175782	0.188794	0.109273	0.006746	0.53834	563	0.480595	559	0.547705	593	0.575604	0.599694	0.619461
191	Chatra	Jharkhand	49.6	30.6	60.6	1.25851	0.191202	0.184571	0.101253	0.017	0.549335	581	0.494026	586	0.556826	600	0.587523	0.615072	0.635687
192	Kodarma	Jharkhand	42.4	20.3	72.4	1.1745	0.163447	0.122444	0.120969	0.0157857	0.479214	430	0.422646	401	0.464947	405	0.483492	0.499732	0.520364
193	Giridih	Jharkhand	45.8	23.6	74.4	1.86461	0.176553	0.142349	0.124311	0.0250952	0.52678	548	0.468309	528	0.507856	516	0.526876	0.543875	0.564145
194	Deoghar	Jharkhand	44.8	23.8	64.6	1.2383	0.172698	0.143556	0.107937	0.0167302	0.487637	454	0.440921	463	0.488086	456	0.51015	0.530475	0.55281
195	Godda	Jharkhand	54	24.8	80.7	0.482924	0.208163	0.149587	0.134837	0.0064762	0.598293	610	0.499064	592	0.566232	606	0.594254	0.622555	0.659336
196	Sahibganj	Jharkhand	50.2	24.6	70.4	2.10671	0.193515	0.148381	0.117627	0.0284683	0.545958	571	0.487991	576	0.532078	568	0.556444	0.58246	0.614521
197	Pakur	Jharkhand	51.8	24.2	74.3	2.10324	0.199683	0.145968	0.124144	0.0283333	0.566056	596	0.498128	590	0.543735	587	0.569012	0.596827	0.632623
198	Dhanbad	Jharkhand	38.5	28.1	69.9	2.50704	0.148413	0.169492	0.116792	0.0338651	0.509289	502	0.468562	529	0.500368	496	0.517278	0.532504	0.547992
199	Bokaro	Jharkhand	39.8	36.9	74	0.988207	0.153424	0.222571	0.123642	0.0133571	0.586902	606	0.512995	607	0.58158	615	0.616271	0.655435	0.703433
200	Lohardaga	Jharkhand	41.7	28.9	64.9	1.65719	0.160748	0.174317	0.108438	0.0223968	0.508547	498	0.4659	524	0.51149	527	0.533792	0.553418	0.570392
201	Purbi Singhbhum	Jharkhand	39.3	40.6	66.5	1.23127	0.151497	0.244889	0.111111	0.0165952	0.607294	616	0.524092	614	0.604132	626	0.651572	0.708972	0.772566
202	Palamu	Jharkhand	45.4	23.8	59.5	2.17041	0.175011	0.143556	0.0994152	0.0292778	0.48538	447	0.44726	478	0.486576	453	0.509337	0.533063	0.558991
203	Latehar	Jharkhand	44.2	29	50.1	2.34105	0.170385	0.174921	0.0837093	0.0315714	0.495151	474	0.460587	513	0.508289	520	0.53675	0.564028	0.583746
204	Hazaribagh	Jharkhand	49.3	24.5	64.3	2.94148	0.190045	0.147778	0.107435	0.0396667	0.52954	553	0.484925	569	0.521051	551	0.544448	0.571535	0.603895
205	Ramgarh	Jharkhand	38.7	30.3	71.3	1.1861	0.149184	0.182762	0.119131	0.0160556	0.520506	535	0.467132	527	0.517506	542	0.540054	0.560467	0.58394
206	Dumka	Jharkhand	43.8	41.4	74.9	0.863939	0.168844	0.249714	0.125146	0.0116032	0.651615	633	0.555307	632	0.638317	638	0.681358	0.730981	0.788751
207	Jamtara	Jharkhand	44.1	29.8	73.7	1.3409	0.17	0.179746	0.123141	0.0180794	0.549624	582	0.490967	580	0.541288	585	0.562909	0.579919	0.593667
208	Ranchi	Jharkhand	40.7	27.2	64.8	0.647437	0.156893	0.164064	0.108271	0.0087698	0.484521	445	0.437997	452	0.491863	467	0.513333	0.530277	0.54387
209	Khunti	Jharkhand	40.1	43	64.8	0.920717	0.154581	0.259365	0.108271	0.0124127	0.638361	630	0.534629	621	0.627393	635	0.682027	0.747886	0.81801
210	Gumla	Jharkhand	45.8	31.7	73.8	2.14558	0.176553	0.191206	0.123308	0.0290079	0.576205	601	0.520076	610	0.565713	605	0.588511	0.608602	0.626068
211	Simdega	Jharkhand	39.2	36.7	80	2.39686	0.151111	0.221365	0.133667	0.032381	0.612639	619	0.538525	625	0.588793	620	0.618626	0.654029	0.699715
212	Pashchimi Singhbhum	Jharkhand	59.4	37.5	83.8	0.864954	0.22898	0.22619	0.140017	0.0116032	0.721593	640	0.60679	639	0.686393	640	0.719565	0.747713	0.769278
213	Saraikela Kharsawan	Jharkhand	45.1	23.3	81.9	0.782089	0.173855	0.14054	0.136842	0.0105238	0.547669	578	0.461761	514	0.512707	531	0.531421	0.54469	0.558568
214	Kupwara	Jammu & Kashmir	30.8	5.1	62.1	2.37351	0.11873	0.0307619	0.103759	0.0319762	0.323795	104	0.285228	68	0.320152	89	0.343308	0.365676	0.38299
215	Badgam	Jammu & Kashmir	20.4	4.2	55.4	2.5626	0.0786395	0.0253333	0.0925647	0.0345397	0.255675	32	0.231077	22	0.251721	24	0.266735	0.282753	0.297037
216	Leh	Jammu & Kashmir	20.6	12.4	43.3	4.02218	0.0794104	0.0747937	0.0723475	0.0542381	0.286188	56	0.28079	61	0.276931	38	0.274512	0.270819	0.267805
217	Kargil	Jammu & Kashmir	39.6	6.8	48.8	3.96946	0.152653	0.0410159	0.0815372	0.0535635	0.358075	158	0.32877	148	0.363044	169	0.394251	0.437086	0.481265
218	Punch	Jammu & Kashmir	27.6	17.7	43.3	6.61496	0.106395	0.106762	0.0723475	0.0891825	0.376188	199	0.374686	266	0.370351	189	0.367828	0.364532	0.363325
219	Rajouri	Jammu & Kashmir	36.7	11.1	45.8	7.83116	0.141474	0.0669524	0.0765246	0.105643	0.402302	260	0.390594	308	0.398226	248	0.407096	0.422884	0.448398
220	Kathua	Jammu & Kashmir	31.5	15.3	39.8	6.26675	0.121429	0.0922857	0.0664996	0.0845952	0.368188	176	0.364809	239	0.364815	173	0.36666	0.371715	0.386193
221	Baramula	Jammu & Kashmir	28.6	14.5	53	13.349	0.110249	0.0874603	0.0885547	0.180119	0.48916	458	0.466384	526	0.479105	431	0.494748	0.524412	0.568253
222	Bandipore	Jammu & Kashmir	20.5	6.2	46.3	3.6314	0.0790249	0.0373968	0.0773601	0.0489762	0.254381	29	0.242758	28	0.247431	21	0.251932	0.257746	0.264423
223	Srinagar	Jammu & Kashmir	26.9	24.8	35.9	9.00016	0.103696	0.149587	0.0599833	0.121429	0.436827	332	0.434695	444	0.443424	359	0.450907	0.461358	0.478144
224	Ganderbal	Jammu & Kashmir	24.4	4.6	39	1.74504	0.094059	0.027746	0.0651629	0.0236111	0.22381	14	0.210579	12	0.234706	14	0.2532	0.274859	0.297227
225	Pulwama	Jammu & Kashmir	22.7	10.4	41.9	4.64979	0.0875057	0.0627302	0.0700084	0.0627381	0.288116	57	0.282982	62	0.279359	42	0.277586	0.2761	0.280407
226	Shupiyan	Jammu & Kashmir	22.8	8.5	36.6	6.27544	0.0878911	0.0512698	0.0611529	0.0847302	0.289274	58	0.285044	66	0.285063	50	0.286136	0.288047	0.292554
227	Anantnag	Jammu & Kashmir	18.2	5.4	25.6	4.62666	0.0701587	0.0325714	0.0427736	0.0624683	0.210702	10	0.207972	10	0.211546	5	0.21523	0.220289	0.227383
228	Kulgam	Jammu & Kashmir	20.9	7.4	46.7	2.86522	0.0805669	0.0446349	0.0780284	0.0387222	0.254106	27	0.241952	27	0.247774	22	0.253322	0.260539	0.268251
229	Doda	Jammu & Kashmir	36.2	13.2	31.6	6.30611	0.139546	0.0796191	0.0527987	0.0851349	0.365792	169	0.357099	217	0.370055	188	0.383779	0.407073	0.440335
230	Ramban	Jammu & Kashmir	33.6	16.2	36.7	4.32856	0.129524	0.0977143	0.06132	0.0584206	0.354602	154	0.346979	191	0.357717	152	0.368756	0.386243	0.410678
231	Kishtwar	Jammu & Kashmir	29.3	16.3	44.5	4.26726	0.112948	0.0983175	0.0743525	0.0576111	0.349763	140	0.343229	179	0.345623	131	0.348865	0.354322	0.364523
232	Udhampur	Jammu & Kashmir	43.1	13.2	57.5	2.98976	0.166145	0.0796191	0.0960735	0.0403413	0.418272	289	0.382179	289	0.413691	278	0.440815	0.479338	0.523952
233	Reasi	Jammu & Kashmir	25.4	17.4	54.4	0.684245	0.0979138	0.104952	0.0908939	0.0091746	0.326251	105	0.302935	94	0.332539	108	0.343062	0.348213	0.349594
234	Jammu	Jammu & Kashmir	23.2	13.7	33.7	7.76216	0.0894331	0.0826349	0.0563074	0.104698	0.334521	118	0.333074	154	0.332602	109	0.333117	0.334113	0.338858
235	Samba	Jammu & Kashmir	19.6	5.2	45.9	3.26115	0.0755556	0.0313651	0.0766917	0.0439841	0.240079	20	0.227597	20	0.235422	15	0.242018	0.249822	0.257288
236	Bijapur	Karnataka	44.9	29.1	68	1.37039	0.173084	0.175524	0.113617	0.0184841	0.531706	555	0.480709	561	0.53174	567	0.554943	0.574285	0.589386
237	Belgaum	Karnataka	36.7	31.7	66.3	2.33096	0.141474	0.191206	0.110777	0.0314365	0.516656	519	0.474894	549	0.516497	538	0.541552	0.570211	0.605841
238	Bagalkot	Karnataka	47.3	24.6	62.6	2.75772	0.182336	0.148381	0.104595	0.0372381	0.512738	513	0.472549	544	0.508129	519	0.530256	0.554495	0.581865
239	Bidar	Karnataka	42.8	23.6	69.1	5.07434	0.164989	0.142349	0.115455	0.0684048	0.519471	528	0.491198	581	0.500187	494	0.507663	0.51759	0.532082
240	Raichur	Karnataka	37.2	34.9	70.6	2.91538	0.143401	0.210508	0.117962	0.0393968	0.561329	593	0.511268	603	0.554002	599	0.582829	0.619256	0.665148
241	Koppal	Karnataka	55.8	26.4	68.1	5.80342	0.215102	0.159238	0.113784	0.078254	0.613099	620	0.566379	634	0.58861	619	0.608894	0.639767	0.681409
242	Gadag	Karnataka	34.8	43.1	70.7	4.31362	0.13415	0.259968	0.118129	0.0581508	0.655169	634	0.570397	636	0.627008	634	0.67606	0.745253	0.819578
243	Dharwad	Karnataka	37.4	33.8	50.7	2.82719	0.144172	0.203873	0.0847118	0.0381825	0.507551	496	0.47094	537	0.52073	550	0.555985	0.598464	0.644613
244	Uttara Kannada	Karnataka	37.9	18.3	47.7	1.01932	0.1461	0.110381	0.0796993	0.0137619	0.376641	201	0.349942	199	0.391242	231	0.413086	0.436191	0.463335
245	Haveri	Karnataka	43.8	20.4	63.9	3.09827	0.168844	0.123048	0.106767	0.0418254	0.475854	416	0.440483	462	0.465797	408	0.483297	0.505111	0.534935
246	Bellary	Karnataka	49.5	26.9	72.3	1.40978	0.190816	0.162254	0.120802	0.0190238	0.555684	587	0.492896	583	0.544781	589	0.568736	0.590307	0.612937
247	Chitradurga	Karnataka	28.6	31.8	64.4	1.24353	0.110249	0.191809	0.107602	0.0167302	0.474604	413	0.426391	417	0.481946	443	0.515108	0.556147	0.60502
248	Davanagere	Karnataka	46.4	22.4	65.9	1.80927	0.178866	0.135111	0.110109	0.0244206	0.496407	476	0.448507	479	0.490449	464	0.513162	0.537269	0.567535
249	Shimoga	Karnataka	35.3	14.3	53.8	0.638925	0.136077	0.086254	0.0898914	0.0086349	0.351014	145	0.320857	133	0.360981	161	0.380614	0.402014	0.430039
250	Udupi	Karnataka	21.1	20.9	56.2	1.24249	0.0813379	0.126063	0.0939014	0.0167302	0.342591	130	0.318033	127	0.347466	133	0.363052	0.379047	0.399874
251	Chikmagalur	Karnataka	21.1	22.3	57.9	0.911536	0.0813379	0.134508	0.0967419	0.0122778	0.353851	150	0.324865	142	0.361543	163	0.380304	0.400261	0.42579
252	Tumkur	Karnataka	28.6	26.2	53.8	3.20759	0.110249	0.158032	0.0898914	0.0433095	0.420403	298	0.401482	341	0.424106	313	0.442049	0.46674	0.499643
253	Bangalore	Karnataka	28.1	28.9	51.7	4.5571	0.108322	0.174317	0.0863826	0.0615238	0.447457	360	0.430546	433	0.451513	380	0.472528	0.506305	0.54998
254	Mandya	Karnataka	18.6	23.2	55.2	1.41718	0.0717007	0.139936	0.0922306	0.0191587	0.349093	139	0.323026	139	0.358246	154	0.381005	0.408706	0.441821
255	Hassan	Karnataka	27	19.1	53.1	0.614068	0.104082	0.115206	0.0887218	0.0082302	0.339613	128	0.31624	122	0.349874	141	0.362382	0.370322	0.376509
256	Dakshina Kannada	Karnataka	23.9	17.1	54.3	1.13941	0.0921315	0.103143	0.0907268	0.015381	0.322484	101	0.301382	93	0.324672	96	0.334134	0.339076	0.340773
257	Kodagu	Karnataka	29.8	16.4	46.6	3.08009	0.114875	0.0989206	0.0778613	0.0415556	0.344078	132	0.333213	155	0.342849	125	0.350186	0.358825	0.370107
258	Mysore	Karnataka	25.1	17.3	60.1	2.99281	0.0967574	0.104349	0.100418	0.0403413	0.362716	166	0.341865	177	0.349421	137	0.353718	0.355922	0.355098
259	Chamarajanagar	Karnataka	30.5	19.1	53.2	1.78989	0.117574	0.115206	0.0888889	0.0241508	0.365654	168	0.34582	188	0.368671	184	0.380037	0.388537	0.394685
260	Gulbarga	Karnataka	52.2	34	72.4	1.73693	0.201225	0.205079	0.120969	0.0234762	0.619252	622	0.550749	631	0.611019	629	0.640464	0.666658	0.686778
261	Yadgir	Karnataka	55.5	31.3	74	4.4279	0.213946	0.188794	0.123642	0.0597698	0.642486	632	0.586152	638	0.618914	631	0.641264	0.666504	0.691789
262	Kolar	Karnataka	32	18.4	57.3	1.76598	0.123356	0.110984	0.0957393	0.023881	0.378079	204	0.35396	209	0.377325	201	0.388495	0.396462	0.402896
263	Chikkaballapura	Karnataka	37.7	17.2	62.9	4.60262	0.145329	0.103746	0.105096	0.0620635	0.439319	343	0.416234	383	0.422733	302	0.429409	0.440577	0.461355
264	Bangalore Rural	Karnataka	28.7	22.8	48.8	4.21079	0.110635	0.137524	0.0815372	0.0568016	0.396006	244	0.386497	296	0.395887	243	0.404851	0.418389	0.438388
265	Ramanagara	Karnataka	22	20.3	53.9	1.20029	0.0848073	0.122444	0.0900585	0.0161905	0.335414	120	0.313501	115	0.341658	123	0.355971	0.369987	0.388636
266	Kasaragod	Kerala	18.7	9.7	37.7	0.409663	0.0720862	0.0585079	0.0629908	0.0055317	0.209232	7	0.199117	6	0.219548	6	0.227125	0.231442	0.23472
267	Kannur	Kerala	25.3	10.2	44.1	6.67596	0.0975283	0.0615238	0.0736842	0.090127	0.328721	109	0.322863	138	0.320257	91	0.319215	0.31828	0.320661
268	Wayanad	Kerala	27.7	23.9	45.6	1.58949	0.10678	0.144159	0.0761905	0.0214524	0.367535	175	0.348582	194	0.383244	215	0.40442	0.428368	0.456682
269	Kozhikode	Kerala	18	13.5	39.7	7.36838	0.0693878	0.0814286	0.0663325	0.0994365	0.319582	93	0.316585	123	0.313528	78	0.312412	0.312233	0.318673
270	Malappuram	Kerala	26.3	22.3	54.6	3.22733	0.101383	0.134508	0.0912281	0.0435794	0.386455	227	0.370699	258	0.383959	216	0.394118	0.407363	0.427245
271	Palakkad	Kerala	20.2	10.3	41.1	0.819995	0.0778685	0.062127	0.0686717	0.0110635	0.231027	16	0.219731	15	0.237464	17	0.245111	0.249874	0.253647
272	Thrissur	Kerala	20.8	15.3	39.4	3.45559	0.0801814	0.0922857	0.0658313	0.0466825	0.289367	59	0.284981	65	0.286309	51	0.288301	0.291401	0.298169
273	Ernakulam	Kerala	12.4	15.9	23.4	1.32893	0.0478005	0.0959048	0.0390977	0.0179444	0.206651	5	0.200747	7	0.225684	11	0.246654	0.274184	0.302331
274	Idukki	Kerala	15.1	24.2	29.4	4.65892	0.0582086	0.145968	0.0491228	0.062873	0.326636	107	0.316173	121	0.344462	127	0.373505	0.416264	0.460117
275	Kottayam	Kerala	22	16.2	33.8	3.72903	0.0848073	0.0977143	0.0564745	0.0503254	0.29206	62	0.289322	74	0.292928	57	0.297233	0.304102	0.314902
276	Alappuzha	Kerala	14.5	16.6	24.9	3.95446	0.0558957	0.100127	0.041604	0.0532937	0.253181	26	0.25092	37	0.260181	29	0.270981	0.289848	0.315762
277	Pathanamthitta	Kerala	13.3	14.4	18.4	3.25635	0.0512698	0.0868571	0.0307435	0.0439841	0.214542	12	0.212855	13	0.223296	9	0.234165	0.251489	0.273951
278	Kollam	Kerala	14.4	18.8	18.1	3.80671	0.0555102	0.113397	0.0302423	0.0514048	0.255436	31	0.250554	36	0.27291	36	0.294108	0.324587	0.357476
279	Thiruvananthapuram	Kerala	19.5	13.1	20.5	3.48135	0.0751701	0.0790159	0.0342523	0.0469524	0.236545	19	0.235391	24	0.241534	19	0.247035	0.253878	0.261258
280	Lakshadweep	Lakshadweep	27.48	15.64	53.64	1.64473	0.105932	0.0943365	0.0896241	0.022127	0.331512	113	0.31202	108	0.330782	106	0.339515	0.34481	0.347759
281	Nandurbar	Maharashtra	47.6	39.8	60.1	4.47533	0.183492	0.240064	0.100418	0.0604444	0.637331	629	0.584418	637	0.633438	637	0.67	0.714523	0.761707
282	Dhule	Maharashtra	39.6	30.3	67	2.30228	0.152653	0.182762	0.111947	0.0310317	0.519459	527	0.478393	555	0.517846	544	0.539649	0.561435	0.585329
283	Jalgaon	Maharashtra	36.4	32.5	60.2	2.06894	0.140318	0.196032	0.100585	0.0279286	0.505178	491	0.464863	521	0.513457	533	0.54352	0.578704	0.620128
284	Buldana	Maharashtra	43.9	21.1	43.1	0.9817	0.169229	0.12727	0.0720134	0.0132222	0.417868	288	0.381734	287	0.437896	345	0.469085	0.502087	0.536441
285	Akola	Maharashtra	41.2	22.7	53.2	1.96513	0.158821	0.136921	0.0888889	0.0265794	0.440353	347	0.41121	365	0.448166	371	0.469309	0.490372	0.511077
286	Washim	Maharashtra	41.1	32.5	60.3	1.96731	0.158435	0.196032	0.100752	0.0265794	0.524398	542	0.481798	563	0.533068	572	0.562285	0.592867	0.624959
287	Amravati	Maharashtra	38.1	24.7	50.5	3.73218	0.146871	0.148984	0.0843776	0.0503254	0.447659	361	0.430558	434	0.451734	381	0.467353	0.484932	0.499949
288	Wardha	Maharashtra	30.5	26.2	48.5	1.69943	0.117574	0.158032	0.0810359	0.0229365	0.402889	262	0.379578	278	0.418692	291	0.442575	0.469531	0.500716
289	Nagpur	Maharashtra	33.9	25.6	44.7	2.28843	0.13068	0.154413	0.0746867	0.0308968	0.410692	274	0.390676	309	0.425761	315	0.448361	0.472299	0.495226
290	Bhandara	Maharashtra	40.5	16.2	43	0.980844	0.156122	0.0977143	0.0718463	0.0132222	0.369016	179	0.338905	171	0.38726	220	0.416904	0.452543	0.492581
291	Gondiya	Maharashtra	34.7	29.7	57	3.17349	0.133764	0.179143	0.0952381	0.0427698	0.477222	419	0.450915	486	0.482266	444	0.504899	0.533254	0.567738
292	Gadchiroli	Maharashtra	32.5	45.8	58.3	0.739605	0.125283	0.276254	0.0974102	0.0099841	0.65924	635	0.508932	601	0.62299	632	0.697501	0.7871	0.870806
293	Chandrapur	Maharashtra	32.2	31.3	58.8	0.662787	0.124127	0.188794	0.0982456	0.0089048	0.464784	399	0.420071	397	0.481859	441	0.514096	0.551522	0.596068
294	Yavatmal	Maharashtra	47.4	28.8	68.9	3.03329	0.182721	0.173714	0.115121	0.040881	0.55658	589	0.512437	606	0.547563	592	0.56797	0.587579	0.604156
295	Nanded	Maharashtra	40.4	20.1	53.6	3.71834	0.155737	0.121238	0.0895572	0.0501905	0.437124	335	0.416723	385	0.434812	335	0.449404	0.469043	0.494947
296	Hingoli	Maharashtra	39.6	24.2	51.5	2.46292	0.152653	0.145968	0.0860485	0.0331905	0.442342	352	0.41786	389	0.450447	376	0.470313	0.489853	0.505645
297	Parbhani	Maharashtra	46.4	19.8	52.1	2.05754	0.178866	0.119429	0.087051	0.0277937	0.451716	374	0.413139	370	0.456726	390	0.486116	0.522439	0.564825
298	Jalna	Maharashtra	44.1	22.4	49.5	0.962085	0.17	0.135111	0.0827068	0.0129524	0.438768	341	0.40077	338	0.454867	385	0.482907	0.5114	0.541047
299	Aurangabad	Maharashtra	38.6	20.8	38.3	1.67804	0.148798	0.12546	0.0639933	0.0226667	0.38377	221	0.360918	229	0.402881	257	0.428308	0.453872	0.476922
300	Nashik	Maharashtra	43.5	32	52.9	0.42098	0.167687	0.193016	0.0883876	0.0056667	0.505957	493	0.454757	493	0.528863	561	0.562956	0.594684	0.621896
301	Thane	Maharashtra	38.5	29.2	54.1	1.08219	0.148413	0.176127	0.0903926	0.0145714	0.466733	400	0.429504	429	0.484422	447	0.51201	0.53868	0.564513
302	Mumbai Suburban	Maharashtra	21.3	20.3	70	2.7201	0.0821088	0.122444	0.116959	0.0366984	0.397305	249	0.358211	223	0.374735	196	0.385449	0.396098	0.405791
303	Mumbai	Maharashtra	25.5	25.8	65.7	4.38266	0.0982993	0.155619	0.109774	0.0590952	0.448164	364	0.422788	402	0.434506	334	0.445722	0.463793	0.492482
304	Raigarh	Maharashtra	29.9	28.9	53.4	2.90621	0.115261	0.174317	0.0892231	0.0392619	0.442355	353	0.418063	391	0.450694	378	0.475751	0.509328	0.550399
305	Pune	Maharashtra	22.4	23.4	53.4	2.10478	0.0863492	0.141143	0.0892231	0.0283333	0.365814	170	0.345048	184	0.371563	191	0.390156	0.414148	0.445666
306	Ahmadnagar	Maharashtra	33.4	21.7	47.3	2.72788	0.128753	0.130889	0.0790309	0.0368333	0.390788	237	0.375506	267	0.397255	245	0.411645	0.426431	0.43886
307	Bid	Maharashtra	37.8	29.5	57.4	2.82841	0.145714	0.177936	0.0959064	0.0381825	0.486613	452	0.45774	505	0.492709	470	0.515427	0.540726	0.568151
308	Latur	Maharashtra	34.7	22.5	53.6	2.22911	0.133764	0.135714	0.0895572	0.0300873	0.410675	273	0.389123	306	0.415699	281	0.430753	0.444459	0.455678
309	Osmanabad	Maharashtra	43.3	21.9	36.7	3.31015	0.166916	0.132095	0.06132	0.0446587	0.428903	315	0.40499	353	0.441665	352	0.4689	0.500173	0.530995
310	Solapur	Maharashtra	25.4	24.1	51.5	1.21076	0.0979138	0.145365	0.0860485	0.0163254	0.369246	180	0.345653	187	0.382945	214	0.404026	0.428274	0.459311
311	Satara	Maharashtra	23.3	23.5	55.2	3.53463	0.0898186	0.141746	0.0922306	0.047627	0.388101	231	0.371422	259	0.385654	218	0.398551	0.418417	0.447856
312	Ratnagiri	Maharashtra	28.3	22.3	50.1	1.39602	0.109093	0.134508	0.0837093	0.0188889	0.36646	172	0.346199	189	0.377766	203	0.394348	0.410479	0.429263
313	Sindhudurg	Maharashtra	25.9	19.6	39.9	1.07477	0.0998413	0.118222	0.0666667	0.0144365	0.313426	81	0.299167	89	0.33052	105	0.347046	0.362868	0.379113
314	Kolhapur	Maharashtra	26.9	25.7	45.2	1.22376	0.103696	0.155016	0.0755221	0.0164603	0.373732	190	0.350695	200	0.394581	239	0.421304	0.452878	0.489526
315	Sangli	Maharashtra	23.3	17.5	49.6	0.999505	0.0898186	0.105556	0.0828739	0.0134921	0.309389	79	0.29174	80	0.31672	85	0.327336	0.334519	0.341246
316	West Garo Hills	Meghalaya	30.6	21.5	52.7	4.46592	0.117959	0.129683	0.0880535	0.0603095	0.406251	266	0.396005	322	0.401135	254	0.406111	0.413046	0.423027
317	East Garo Hills	Meghalaya	31.3	13.3	75.4	7.77632	0.120658	0.0802222	0.125982	0.104968	0.470943	409	0.43183	437	0.427687	316	0.425352	0.422392	0.421645
318	South Garo Hills	Meghalaya	16.8	36	74.9	1.72957	0.0647619	0.217143	0.125146	0.0233413	0.517566	521	0.430392	432	0.507984	518	0.561256	0.623593	0.684725
319	West Khasi Hills	Meghalaya	51.1	17.2	35.8	3.50649	0.196984	0.103746	0.0598162	0.0473571	0.455346	379	0.407903	355	0.459976	394	0.504821	0.563341	0.621009
320	Ribhoi	Meghalaya	51.6	9.4	44.4	4.85781	0.198912	0.0566984	0.0741855	0.0655714	0.450345	368	0.395367	320	0.448186	372	0.498488	0.565443	0.626987
321	East Khasi Hills	Meghalaya	48.5	11	46.6	2.86979	0.186962	0.0663492	0.0778613	0.0387222	0.418595	290	0.369894	255	0.423356	307	0.470659	0.532053	0.589326
322	Jaintia Hills	Meghalaya	50.8	15.8	33.3	2.51132	0.195828	0.0953016	0.0556391	0.0338651	0.433511	327	0.380633	281	0.44429	360	0.495504	0.558458	0.617308
323	Senapati (Excluding 3 Sub-Divisions)	Manipur	35	8.2	22.8	6.44885	0.134921	0.0494603	0.0380952	0.0870238	0.32273	102	0.3095	102	0.336684	114	0.36006	0.391321	0.425808
324	Tamenglong	Manipur	37.1	8.2	22.9	3.96031	0.143016	0.0494603	0.0382623	0.0534286	0.303076	70	0.284167	64	0.322452	93	0.35872	0.406598	0.450799
325	Churachandpur	Manipur	35.7	6.6	17.5	3.05483	0.137619	0.0398095	0.0292398	0.0411508	0.268129	39	0.247819	33	0.296877	59	0.339726	0.390577	0.433785
326	Bishnupur	Manipur	24.7	6.9	21.4	2.25018	0.0952154	0.041619	0.0357561	0.0303571	0.209378	8	0.202948	9	0.22283	8	0.242876	0.271397	0.300135
327	Thoubal	Manipur	30.1	7	24.9	3.25705	0.116032	0.0422222	0.041604	0.0439841	0.254298	28	0.243842	29	0.26878	33	0.294209	0.330306	0.365745
328	Imphal West	Manipur	21	4.7	29.3	2.97009	0.0809524	0.0283492	0.0489557	0.0400714	0.203821	4	0.198329	4	0.20831	3	0.218552	0.234617	0.255357
329	Imphal East	Manipur	26.2	7.8	20.8	1.49221	0.100998	0.0470476	0.0347535	0.0201032	0.211627	11	0.202902	8	0.231472	12	0.256196	0.287899	0.318368
330	Ukhrul	Manipur	32.7	7.2	25.7	3.52977	0.126054	0.0434286	0.0429407	0.047627	0.27329	41	0.260051	41	0.289158	53	0.318257	0.358626	0.397336
331	Chandel	Manipur	36.1	7.5	28.4	4.10253	0.139161	0.0452381	0.047452	0.0553175	0.30438	72	0.287168	71	0.319509	88	0.351566	0.395994	0.438651
332	Sheopur	Madhya Pradesh	52.1	28.1	77.5	7.99873	0.200839	0.169492	0.12949	0.107937	0.640598	631	0.607758	640	0.610232	628	0.614642	0.624344	0.64458
333	Morena	Madhya Pradesh	47.7	29.5	67.3	0.697645	0.183878	0.177936	0.112448	0.0094444	0.542879	566	0.483706	567	0.546579	591	0.572852	0.594883	0.612157
334	Bhind	Madhya Pradesh	47.6	30.6	71.8	1.33379	0.183492	0.184571	0.119967	0.0179444	0.566268	597	0.505974	600	0.561213	601	0.585843	0.606292	0.622168
335	Gwalior	Madhya Pradesh	42.8	28	68.6	1.30555	0.164989	0.168889	0.11462	0.0176746	0.515292	517	0.466172	525	0.514126	534	0.535161	0.551909	0.564965
336	Datia	Madhya Pradesh	48.9	26.2	73.2	1.07126	0.188503	0.158032	0.122306	0.0144365	0.548853	580	0.483277	566	0.53766	580	0.561175	0.581855	0.604333
337	Shivpuri	Madhya Pradesh	48.6	25.8	62.7	1.69603	0.187347	0.155619	0.104762	0.0229365	0.519944	531	0.470664	534	0.520119	546	0.546234	0.572185	0.599327
338	Tikamgarh	Madhya Pradesh	49.7	19.2	67.1	0.73782	0.191587	0.115809	0.112114	0.0099841	0.495813	475	0.429495	428	0.489741	463	0.521228	0.558551	0.60457
339	Chhatarpur	Madhya Pradesh	42.7	18.9	66.2	0.512788	0.164603	0.114	0.11061	0.006881	0.447719	362	0.396094	323	0.447283	368	0.469326	0.491577	0.521087
340	Panna	Madhya Pradesh	42.3	24	68.2	1.21867	0.163061	0.144762	0.113951	0.0164603	0.485844	449	0.438235	454	0.481934	442	0.500583	0.515193	0.528924
341	Sagar	Madhya Pradesh	41	16.9	67.4	1.3666	0.15805	0.101936	0.112615	0.0184841	0.438719	340	0.391085	312	0.429963	322	0.450285	0.471927	0.500438
342	Damoh	Madhya Pradesh	43.2	21	75.7	2.02301	0.166531	0.126667	0.126483	0.027254	0.505924	492	0.446934	476	0.48081	437	0.49757	0.512567	0.531309
343	Satna	Madhya Pradesh	41.2	26.6	70.3	1.9125	0.158821	0.160444	0.11746	0.0257698	0.508134	497	0.462496	517	0.499934	493	0.517349	0.530709	0.54059
344	Rewa	Madhya Pradesh	40.4	18	54.5	0.951799	0.155737	0.108571	0.091061	0.0128175	0.402687	261	0.368187	251	0.412291	274	0.435176	0.460462	0.492432
345	Umaria	Madhya Pradesh	41.1	27.4	73.5	1.89454	0.158435	0.16527	0.122807	0.0255	0.523282	539	0.472012	540	0.510221	524	0.527475	0.540217	0.549551
346	Neemuch	Madhya Pradesh	36.3	24.6	68.8	0.260408	0.139932	0.148381	0.114954	0.0035079	0.45638	383	0.406775	354	0.457636	391	0.474225	0.484475	0.491254
347	Mandsaur	Madhya Pradesh	34	21.9	66.1	1.19041	0.131066	0.132095	0.110443	0.0160556	0.428034	313	0.389659	307	0.424096	312	0.437493	0.445095	0.448262
348	Ratlam	Madhya Pradesh	46.1	21.7	75.9	1.02716	0.17771	0.130889	0.126817	0.0138968	0.518346	524	0.449313	481	0.498254	489	0.519504	0.539085	0.564545
349	Ujjain	Madhya Pradesh	35.8	19.2	69.1	0.747846	0.138005	0.115809	0.115455	0.010119	0.426505	310	0.379388	277	0.418687	290	0.432854	0.441368	0.447957
350	Shajapur	Madhya Pradesh	48.1	30	77.5	2.92094	0.185419	0.180952	0.12949	0.0393968	0.593839	609	0.535259	622	0.571312	609	0.590399	0.607	0.620222
351	Dewas	Madhya Pradesh	42	25.7	65.8	5.2949	0.161905	0.155016	0.109941	0.071373	0.520501	534	0.498235	591	0.507506	514	0.515358	0.525494	0.537141
352	Dhar	Madhya Pradesh	42.6	31.4	75.3	0.676844	0.164218	0.189397	0.125814	0.0091746	0.555313	585	0.488604	577	0.548484	594	0.572007	0.591359	0.610798
353	Indore	Madhya Pradesh	39.2	17.8	71.2	0.994651	0.151111	0.107365	0.118964	0.0133571	0.444375	357	0.390797	310	0.431285	324	0.448707	0.463618	0.481923
354	Khargone (West Nimar)	Madhya Pradesh	48.3	21.2	76.9	4.52081	0.186191	0.127873	0.128488	0.0609841	0.557228	591	0.503536	596	0.521693	552	0.536373	0.557472	0.589634
355	Barwani	Madhya Pradesh	52	28.3	82	0.88329	0.200454	0.170698	0.137009	0.011873	0.611733	618	0.520034	609	0.580558	614	0.604528	0.624138	0.644679
356	Rajgarh	Madhya Pradesh	38.8	32.1	62.5	0.907091	0.149569	0.193619	0.104428	0.0122778	0.508688	499	0.459894	511	0.520478	549	0.549985	0.580388	0.614887
357	Vidisha	Madhya Pradesh	41.1	21.4	69.8	1.4389	0.158435	0.129079	0.116625	0.0194286	0.471647	411	0.423568	405	0.46145	400	0.478287	0.49195	0.507541
358	Bhopal	Madhya Pradesh	47.6	21	77.3	2.49626	0.183492	0.126667	0.129156	0.0337302	0.539065	564	0.473045	546	0.507914	517	0.528209	0.550781	0.581453
359	Sehore	Madhya Pradesh	33.6	27	65.4	5.22169	0.129524	0.162857	0.109273	0.0704286	0.492043	465	0.472083	542	0.479546	435	0.486901	0.498699	0.519186
360	Raisen	Madhya Pradesh	45.8	24.9	68	1.73184	0.176553	0.150191	0.113617	0.0233413	0.512543	511	0.463702	519	0.506593	512	0.527657	0.546864	0.567248
361	Betul	Madhya Pradesh	34.7	34.1	61.5	2.0538	0.133764	0.205682	0.102757	0.0276587	0.515625	518	0.469862	532	0.522701	553	0.557005	0.599454	0.649259
362	Harda	Madhya Pradesh	39.7	25.2	65.7	0.578644	0.153038	0.152	0.109774	0.0078254	0.46851	405	0.422638	400	0.473278	422	0.492275	0.506005	0.516236
363	Hoshangabad	Madhya Pradesh	37.2	29.6	67.3	1.7786	0.143401	0.17854	0.112448	0.0240159	0.501278	485	0.458405	506	0.500828	497	0.522614	0.544022	0.569262
364	Katni	Madhya Pradesh	45.5	23.8	65.5	1.09196	0.175397	0.143556	0.10944	0.0147063	0.492848	467	0.443099	468	0.49277	471	0.515478	0.53655	0.560342
365	Jabalpur	Madhya Pradesh	36.2	30.7	59.4	2.42596	0.139546	0.185175	0.0992481	0.0327857	0.490484	463	0.456755	502	0.497101	482	0.522684	0.552249	0.587151
366	Narsimhapur	Madhya Pradesh	37.9	21.9	69.3	0.613764	0.1461	0.132095	0.11579	0.0082302	0.451215	370	0.402215	344	0.446844	366	0.462401	0.47182	0.478371
367	Dindori	Madhya Pradesh	45.8	27.4	66.5	0.311515	0.176553	0.16527	0.111111	0.0041825	0.513936	514	0.457117	504	0.520233	547	0.544381	0.564129	0.580547
368	Mandla	Madhya Pradesh	36.9	33.5	69.7	1.03701	0.142245	0.202064	0.116458	0.0140317	0.532745	557	0.474798	548	0.534625	574	0.564645	0.597768	0.639046
369	Chhindwara	Madhya Pradesh	33.6	30.5	65.7	0.269782	0.129524	0.183968	0.109774	0.0036429	0.478379	426	0.426909	420	0.489342	459	0.516432	0.545304	0.581915
370	Seoni	Madhya Pradesh	34.7	32.4	60.8	2.04615	0.133764	0.195429	0.101587	0.0276587	0.498915	480	0.458439	507	0.506548	511	0.536917	0.573557	0.617467
371	Balaghat	Madhya Pradesh	32.1	32.4	69.2	0.353808	0.123742	0.195429	0.115622	0.0047222	0.499488	482	0.439515	459	0.50551	510	0.53655	0.572201	0.616959
372	Guna	Madhya Pradesh	43.4	33	67.4	0.282142	0.167302	0.199048	0.112615	0.0037778	0.544543	568	0.482742	564	0.553869	598	0.58307	0.610193	0.637846
373	Ashoknagar	Madhya Pradesh	42.5	31.2	60.2	1.97081	0.163832	0.188191	0.100585	0.0265794	0.520257	533	0.479187	557	0.528364	560	0.555445	0.581995	0.606669
374	Shahdol	Madhya Pradesh	36.7	27.8	66.5	1.00145	0.141474	0.167683	0.111111	0.0134921	0.478106	425	0.43376	442	0.481376	439	0.501845	0.519345	0.53823
375	Anuppur	Madhya Pradesh	33.5	30	67.6	1.54101	0.129138	0.180952	0.112949	0.0207778	0.48882	457	0.443817	471	0.48905	458	0.512985	0.539022	0.572794
376	Sidhi	Madhya Pradesh	48.7	24.9	67.7	4.47799	0.187732	0.150191	0.113116	0.0604444	0.548537	579	0.511483	604	0.532573	571	0.548849	0.570202	0.598153
377	Singrauli	Madhya Pradesh	33	34	61.8	3.14796	0.127211	0.205079	0.103258	0.0425	0.517516	520	0.478048	554	0.51972	545	0.551794	0.595289	0.647034
378	Jhabua	Madhya Pradesh	45.6	24.4	72.4	2.09959	0.175782	0.147175	0.120969	0.0283333	0.524857	544	0.472259	543	0.509653	523	0.528363	0.545173	0.563947
379	Alirajpur	Madhya Pradesh	48.6	32.9	74.5	2.32186	0.187347	0.198444	0.124478	0.0313016	0.601502	613	0.541571	626	0.589444	621	0.614029	0.636133	0.654449
380	Khandwa (East Nimar)	Madhya Pradesh	43.6	21.5	77	1.28375	0.168073	0.129683	0.128655	0.0172698	0.51059	504	0.44368	470	0.486335	451	0.504506	0.519278	0.536945
381	Burhanpur	Madhya Pradesh	50	20.1	80.2	0.221449	0.192744	0.121238	0.134002	0.0029683	0.546707	576	0.450952	487	0.516421	537	0.543733	0.572432	0.609698
382	Mamit	Mizoram	31.2	9.6	19	3.38625	0.120272	0.0579048	0.031746	0.0457381	0.265863	37	0.255661	38	0.282679	46	0.30812	0.343376	0.379134
383	Kolasib	Mizoram	25.6	6.5	41.1	3.8216	0.0986848	0.0392063	0.0686717	0.0515397	0.268019	38	0.258103	39	0.2669	31	0.27605	0.290772	0.311928
384	Aizawl	Mizoram	23.7	2.3	10.5	5.61336	0.0913605	0.013873	0.0175439	0.0756905	0.207977	6	0.198468	5	0.235968	16	0.257614	0.276701	0.292087
385	Champhai	Mizoram	32.9	6.1	7.9	3.83077	0.126825	0.0367937	0.0131997	0.0516746	0.245498	23	0.228493	21	0.278355	41	0.316284	0.360547	0.399767
386	Serchhip	Mizoram	25.6	9.5	28.8	3.37521	0.0986848	0.0573016	0.0481203	0.0456032	0.254489	30	0.24971	35	0.257943	26	0.267963	0.285947	0.311234
387	Lunglei	Mizoram	25.3	6.1	26.9	3.35594	0.0975283	0.0367937	0.0449457	0.0453333	0.231058	17	0.224601	17	0.238902	18	0.254526	0.279246	0.307445
388	Lawngtlai	Mizoram	35.3	12	33.8	2.45944	0.136077	0.072381	0.0564745	0.0331905	0.31432	84	0.298123	87	0.327322	101	0.35354	0.390037	0.429008
389	Saiha	Mizoram	36.9	11.9	20.7	4.25225	0.142245	0.0717778	0.0345865	0.0573413	0.321281	96	0.30595	98	0.337792	116	0.366729	0.40682	0.448418
390	Mon	Nagaland	35.6	21.4	38.2	7.17388	0.137234	0.129079	0.0638262	0.0967381	0.429712	319	0.426877	419	0.43232	327	0.437315	0.443884	0.452607
391	Mokokchung	Nagaland	19.8	1.8	10.7	1.95615	0.0763265	0.0108571	0.017878	0.0264444	0.137201	1	0.131506	1	0.163086	1	0.18834	0.216662	0.240587
392	Zunheboto	Nagaland	31.1	9.5	28.9	3.72686	0.119887	0.0573016	0.0482874	0.0503254	0.284915	52	0.275801	55	0.293307	58	0.31252	0.343162	0.377925
393	Wokha	Nagaland	18.7	11.7	28.4	2.06197	0.0720862	0.0705714	0.047452	0.0277937	0.221177	13	0.217903	14	0.224561	10	0.229788	0.235515	0.241296
394	Dimapur	Nagaland	20.9	8.3	15.2	2.80899	0.0805669	0.0500635	0.0253968	0.0379127	0.196655	3	0.19394	3	0.20573	2	0.216992	0.233624	0.254183
395	Phek	Nagaland	27.8	6.7	8.2	4.81321	0.107165	0.0404127	0.0137009	0.0648968	0.235482	18	0.226176	19	0.25868	28	0.281556	0.309084	0.338018
396	Tuensang	Nagaland	36.4	11.6	19.2	2.7798	0.140318	0.0699683	0.0320802	0.0375079	0.298045	67	0.279874	60	0.321277	92	0.356367	0.400428	0.442332
397	Longleng	Nagaland	26.1	16.3	11.9	6.73312	0.100612	0.0983175	0.019883	0.0908016	0.313964	83	0.309614	103	0.329547	104	0.338131	0.342374	0.342404
398	Kiphire	Nagaland	41.8	13.9	18.3	1.70104	0.161134	0.0838413	0.0305764	0.0229365	0.330687	112	0.298488	88	0.36279	167	0.408652	0.460332	0.507978
399	Kohima	Nagaland	24.7	11.7	28.4	4.87509	0.0952154	0.0705714	0.047452	0.0658413	0.280847	46	0.27908	59	0.280747	43	0.283589	0.289277	0.302331
400	Peren	Nagaland	29.8	4.1	13.8	0.528904	0.114875	0.0247302	0.0230576	0.0071508	0.18749	2	0.169814	2	0.234463	13	0.27982	0.325764	0.362095
401	Bargarh	Odisha	39.1	24.2	68.3	2.38263	0.150726	0.145968	0.114119	0.0321111	0.481002	435	0.442924	467	0.471024	419	0.485047	0.495773	0.50351
402	Jharsuguda	Odisha	34.9	24.8	67.1	4.71371	0.134535	0.149587	0.112114	0.0635476	0.483075	438	0.459784	510	0.46697	411	0.472585	0.47908	0.487727
403	Sambalpur	Odisha	40.2	28.6	70.5	1.10957	0.154966	0.172508	0.117794	0.0149762	0.511735	509	0.460245	512	0.509193	522	0.529721	0.546007	0.56091
404	Debagarh	Odisha	33.4	19.9	30	1.64379	0.128753	0.120032	0.0501253	0.022127	0.337249	125	0.321037	134	0.360321	159	0.384232	0.406566	0.422518
405	Sundargarh	Odisha	37.2	31.4	75.3	1.61003	0.143401	0.189397	0.125814	0.0217222	0.539368	565	0.480335	558	0.527119	558	0.549977	0.57259	0.601528
406	Kendujhar	Odisha	44.6	19	32.7	1.77551	0.171927	0.114603	0.0546366	0.0240159	0.39941	254	0.365183	241	0.42035	296	0.457667	0.49997	0.542859
407	Mayurbhanj	Odisha	43.5	17.2	34.5	1.74709	0.167687	0.103746	0.0576441	0.0236111	0.384667	225	0.352688	204	0.40417	261	0.440647	0.484206	0.528995
408	Baleshwar	Odisha	33.2	18	28.6	2.90803	0.127982	0.108571	0.0477861	0.0392619	0.334612	119	0.323601	140	0.349586	139	0.369097	0.390833	0.410593
409	Bhadrak	Odisha	34.9	15.3	22.7	1.92068	0.134535	0.0922857	0.0379282	0.0259048	0.307198	76	0.290654	78	0.331261	107	0.360118	0.392535	0.425032
410	Kendrapara	Odisha	26.9	12.3	28.7	3.63714	0.103696	0.0741905	0.0479532	0.0491111	0.279151	44	0.274951	53	0.28302	47	0.291874	0.306566	0.32802
411	Jagatsinghapur	Odisha	19.5	12.6	23.4	5.53957	0.0751701	0.076	0.0390977	0.074746	0.265146	36	0.265014	42	0.266142	30	0.267013	0.266676	0.265001
412	Cuttack	Odisha	15.3	9.1	18.9	4.71702	0.0589796	0.0548889	0.0315789	0.0636825	0.209419	9	0.20913	11	0.209997	4	0.210892	0.211155	0.211564
413	Jajapur	Odisha	30.3	16.5	30	1.37755	0.116803	0.0995238	0.0501253	0.018619	0.297666	66	0.285071	67	0.317609	86	0.337566	0.357401	0.375004
414	Dhenkanal	Odisha	26.1	19	39.4	1.63375	0.100612	0.114603	0.0658313	0.0219921	0.314799	85	0.303039	95	0.327481	102	0.34198	0.356265	0.370146
415	Anugul	Odisha	31.8	21.6	37.4	1.35336	0.122585	0.130286	0.0624896	0.0182143	0.350985	144	0.333575	157	0.372063	193	0.393693	0.413759	0.428912
416	Nayagarh	Odisha	28	17.5	26.5	2.42762	0.107937	0.105556	0.0442774	0.0327857	0.298565	68	0.290555	77	0.314105	80	0.330968	0.348275	0.360825
417	Khordha	Odisha	24.7	13.8	19	6.25154	0.0952154	0.0832381	0.031746	0.0843254	0.29627	64	0.294525	82	0.303501	63	0.308614	0.311939	0.313723
418	Puri	Odisha	16.1	12.1	29.2	4.75735	0.0620635	0.0729841	0.0487886	0.0642222	0.248533	24	0.248058	34	0.244767	20	0.242863	0.240169	0.239473
419	Ganjam	Odisha	28.9	16.4	37.4	2.92883	0.111406	0.0989206	0.0624896	0.0395317	0.320049	95	0.312348	111	0.325082	97	0.33526	0.347575	0.360708
420	Gajapati	Odisha	32.5	18.4	57.9	3.26046	0.125283	0.110984	0.0967419	0.0439841	0.395934	243	0.376994	270	0.387497	221	0.39431	0.400658	0.407621
421	Kandhamal	Odisha	38.4	23.1	42.7	1.70101	0.148027	0.139333	0.071345	0.0229365	0.405647	265	0.381642	286	0.423461	309	0.447522	0.470215	0.487388
422	Baudh	Odisha	42.2	22.5	44.1	1.53291	0.162676	0.135714	0.0736842	0.0206429	0.423057	300	0.392717	315	0.440247	349	0.467574	0.494977	0.520597
423	Subarnapur	Odisha	47.5	22.3	75	0.999391	0.183107	0.134508	0.125313	0.0134921	0.525524	546	0.45642	500	0.507813	515	0.530563	0.55243	0.58099
424	Balangir	Odisha	44.4	26.1	67.3	0.557138	0.171156	0.157429	0.112448	0.0075556	0.502091	487	0.448588	480	0.505075	508	0.527102	0.544655	0.559857
425	Nuapada	Odisha	37.6	26.4	63.9	0.961927	0.144943	0.159238	0.106767	0.0129524	0.46464	398	0.423901	407	0.470428	417	0.489979	0.505561	0.519429
426	Kalahandi	Odisha	36.6	24.8	67.2	2.17473	0.141088	0.149587	0.112281	0.0292778	0.46866	406	0.432234	438	0.461468	401	0.475696	0.486467	0.494627
427	Rayagada	Odisha	43.5	23.1	49.8	3.49416	0.167687	0.139333	0.083208	0.0470873	0.461362	393	0.437316	449	0.465289	406	0.485989	0.51056	0.536362
428	Nabarangapur	Odisha	45.8	36	71.9	1.28174	0.176553	0.217143	0.120134	0.0172698	0.598609	611	0.5311	617	0.596206	623	0.627858	0.659209	0.692801
429	Koraput	Odisha	40.3	28.5	71.4	3.31404	0.155352	0.171905	0.119298	0.0446587	0.530342	554	0.491213	582	0.516783	539	0.531785	0.546059	0.559964
430	Malkangiri	Odisha	45.7	32.5	72.2	2.16908	0.176168	0.196032	0.120635	0.0292778	0.57668	602	0.522112	612	0.569402	608	0.593749	0.616183	0.636793
431	Gurdaspur	Punjab	22.4	15.5	71.5	1.42704	0.0863492	0.0934921	0.119465	0.0192936	0.367276	174	0.3186	130	0.34324	126	0.355703	0.366894	0.381027
432	Kapurthala	Punjab	20.8	18	67.2	3.89504	0.0801814	0.108571	0.112281	0.0526191	0.383272	220	0.353653	208	0.358224	153	0.362418	0.367638	0.37428
433	Jalandhar	Punjab	29.3	17.3	60	3.0264	0.112948	0.104349	0.100251	0.040881	0.379495	208	0.358429	225	0.367565	180	0.372778	0.375969	0.37665
434	Hoshiarpur	Punjab	25.7	16.7	59.7	0	0.0990703	0.10073	0.0997494	0	0.331809	114	0.29955	91	0.338027	119	0.348609	0.352712	0.351355
435	Sangrur	Punjab	27.3	18	51.4	1.07039	0.105238	0.108571	0.0858814	0.0144365	0.33398	117	0.314127	117	0.341039	122	0.352257	0.359277	0.363504
436	Fatehgarh Sahib	Punjab	18.7	14.2	62.9	1.953	0.0720862	0.0856508	0.105096	0.0263095	0.319228	91	0.289143	73	0.304485	65	0.313996	0.323686	0.336
437	Ludhiana	Punjab	30.1	17.8	60.8	0	0.116032	0.107365	0.101587	0	0.360178	161	0.324984	143	0.36727	178	0.379296	0.38493	0.386229
438	Moga	Punjab	28.6	20	50.4	4.317	0.110249	0.120635	0.0842105	0.0582857	0.382126	217	0.373381	262	0.376949	199	0.380691	0.38597	0.394224
439	Firozpur	Punjab	28.3	21.9	46.4	1.15432	0.109093	0.132095	0.0775272	0.0155159	0.353341	148	0.334231	161	0.36878	185	0.386536	0.403644	0.422323
440	Muktsar	Punjab	31.5	16	63.9	1.94901	0.121429	0.0965079	0.106767	0.0263095	0.382801	218	0.351013	202	0.37161	192	0.381787	0.38908	0.395185
441	Faridkot	Punjab	34.8	22.6	60.6	0.673262	0.13415	0.136318	0.101253	0.0090397	0.415698	281	0.38076	283	0.423328	306	0.439418	0.450411	0.458238
442	Bathinda	Punjab	24.7	10.4	44.6	6.00719	0.0952154	0.0627302	0.0745196	0.0810873	0.319424	92	0.313553	116	0.30983	74	0.307893	0.305833	0.308158
443	Mansa	Punjab	29.6	16.1	52.4	3.4039	0.114104	0.0971111	0.0875522	0.045873	0.357961	157	0.344641	183	0.35083	143	0.355549	0.360716	0.368371
444	Patiala	Punjab	17.6	12.1	49.3	3.38933	0.0678458	0.0729841	0.0823726	0.0457381	0.27962	45	0.268941	48	0.268035	32	0.267976	0.267689	0.269373
445	Amritsar	Punjab	22.4	10.7	45	0	0.0863492	0.0645397	0.075188	0	0.243136	22	0.226077	18	0.256885	25	0.266789	0.273317	0.279521
446	Tarn Taran	Punjab	23.2	9.5	53.3	2.36113	0.0894331	0.0573016	0.089056	0.0318413	0.285926	55	0.267632	46	0.277967	39	0.285635	0.293935	0.301681
447	Rupnagar	Punjab	19	14.4	69.6	5.5086	0.0732426	0.0868571	0.116291	0.0743413	0.383835	222	0.350732	201	0.349404	136	0.35034	0.354587	0.369225
448	Sahibzada Ajit Singh Nagar	Punjab	24.1	9.9	66.7	3.34861	0.0929025	0.0597143	0.111445	0.0451984	0.344343	133	0.30926	101	0.319124	87	0.328168	0.340724	0.356662
449	Shahid Bhagat Singh Nagar	Punjab	23.3	15.7	76.2	1.1122	0.0898186	0.0946984	0.127318	0.0149762	0.390694	236	0.326811	147	0.357566	151	0.372371	0.386254	0.404504
450	Barnala	Punjab	24.6	11.8	51.5	4.33709	0.0948299	0.0711746	0.0860485	0.0585556	0.321599	98	0.310609	105	0.308361	72	0.307603	0.307081	0.31008
451	Yanam	Pondicherry	32	17.1	38.2	4.73006	0.123356	0.103143	0.0638262	0.0638175	0.359518	160	0.354143	210	0.360398	160	0.367305	0.378431	0.394972
452	Puducherry	Pondicherry	24.1	24.6	44.6	1.36142	0.0929025	0.148381	0.0745196	0.0183492	0.354518	153	0.334152	159	0.373597	195	0.399251	0.430986	0.468185
453	Mahe	Pondicherry	31.3	6.3	41.3	15.0087	0.120658	0.038	0.0690058	0.202516	0.486091	450	0.430179	430	0.485786	450	0.528927	0.583101	0.638704
454	Karaikal	Pondicherry	19	23.3	48.4	2.96859	0.0732426	0.14054	0.0808688	0.0400714	0.350201	141	0.334723	162	0.356453	150	0.376445	0.4064	0.443232
455	Ganganagar	Rajasthan	29.1	20.6	40.2	2.42023	0.112177	0.124254	0.0671679	0.0326508	0.347724	137	0.33625	164	0.358265	155	0.373281	0.389283	0.403941
456	Hanumangarh	Rajasthan	35	20.7	46.2	3.06927	0.134921	0.124857	0.077193	0.0414206	0.392816	240	0.378391	273	0.398002	247	0.412012	0.427496	0.441814
457	Bikaner	Rajasthan	33.7	24.4	51.2	5.12498	0.129909	0.147175	0.0855472	0.0690794	0.441099	349	0.43171	436	0.439769	348	0.447809	0.459844	0.475944
458	Churu	Rajasthan	31.2	21.7	42.2	2.96734	0.120272	0.130889	0.0705096	0.0400714	0.373427	189	0.361742	232	0.381874	211	0.396517	0.412821	0.427631
459	Jhunjhunun	Rajasthan	32.5	13.6	46.2	2.77846	0.125283	0.0820317	0.077193	0.0375079	0.336539	123	0.322016	136	0.337344	115	0.350321	0.369122	0.395777
460	Alwar	Rajasthan	41.8	18.5	54	1.15204	0.161134	0.111587	0.0902256	0.0155159	0.413767	278	0.378462	274	0.422808	303	0.447229	0.474965	0.509329
461	Bharatpur	Rajasthan	47.6	14.6	56.4	1.57883	0.183492	0.0880635	0.0942356	0.0213175	0.438291	338	0.387109	300	0.440343	350	0.478004	0.526484	0.578491
462	Dhaulpur	Rajasthan	54.3	15.8	50.1	1.04479	0.20932	0.0953016	0.0837093	0.0140317	0.478621	428	0.402362	345	0.479154	433	0.531952	0.596991	0.659822
463	Karauli	Rajasthan	45.5	18.9	52.8	1.76609	0.175397	0.114	0.0882206	0.023881	0.440264	345	0.401498	342	0.446176	364	0.475307	0.511252	0.553658
464	Sawai Madhopur	Rajasthan	39.4	16.4	49.8	2.02179	0.151882	0.0989206	0.083208	0.027254	0.387254	230	0.361265	230	0.393429	237	0.415717	0.444128	0.479511
465	Dausa	Rajasthan	33.8	15.3	45.2	4.5402	0.130295	0.0922857	0.0755221	0.061254	0.368782	178	0.359357	227	0.365385	175	0.372966	0.387316	0.412176
466	Jaipur	Rajasthan	35.7	12.8	49.5	2.56949	0.137619	0.0772064	0.0827068	0.0346746	0.35315	147	0.332207	152	0.354741	148	0.373492	0.400207	0.434183
467	Sikar	Rajasthan	28.4	11.5	48.8	2.08361	0.109479	0.0693651	0.0815372	0.0280635	0.304629	73	0.288444	72	0.304254	64	0.315339	0.328747	0.347196
468	Nagaur	Rajasthan	39.1	18.4	50.8	0.919768	0.150726	0.110984	0.0848789	0.0124127	0.389336	234	0.359001	226	0.402426	256	0.424718	0.448504	0.477424
469	Jodhpur	Rajasthan	40.3	23.8	63.6	1.3385	0.155352	0.143556	0.106266	0.0180794	0.462427	394	0.423252	404	0.464007	404	0.482222	0.496715	0.509134
470	Jaisalmer	Rajasthan	37.4	21.9	42.5	2.35032	0.144172	0.132095	0.0710109	0.0317063	0.398221	252	0.378985	275	0.411291	269	0.432098	0.453213	0.470585
471	Barmer	Rajasthan	36.6	25.9	60.1	0.936406	0.141088	0.156222	0.100418	0.0126825	0.446619	359	0.410411	363	0.456514	389	0.476518	0.493149	0.508283
472	Jalor	Rajasthan	45	27.2	67	1.54812	0.173469	0.164064	0.111947	0.0209127	0.518256	523	0.470392	533	0.517027	540	0.538894	0.557363	0.572567
473	Sirohi	Rajasthan	42.3	36.6	69.8	2.36905	0.163061	0.220762	0.116625	0.0319762	0.590147	607	0.532424	620	0.586179	618	0.618545	0.655661	0.699262
474	Pali	Rajasthan	44.4	21.7	53.4	0.754151	0.171156	0.130889	0.0892231	0.010119	0.442602	354	0.401388	340	0.456236	388	0.483316	0.511438	0.543153
475	Ajmer	Rajasthan	33.5	31.6	68.7	0.484366	0.129138	0.190603	0.114787	0.0064762	0.497228	477	0.441005	464	0.502969	504	0.531362	0.562537	0.602377
476	Tonk	Rajasthan	32	23.6	74.3	1.58806	0.123356	0.142349	0.124144	0.0214524	0.462957	395	0.411301	366	0.442905	357	0.455869	0.463313	0.467052
477	Bundi	Rajasthan	38.4	27.7	80	2.64461	0.148027	0.167079	0.133667	0.035619	0.545845	570	0.484393	568	0.513265	532	0.527157	0.537139	0.544876
478	Bhilwara	Rajasthan	35.5	33.8	71.7	2.47631	0.136848	0.203873	0.1198	0.0334603	0.545984	572	0.493981	585	0.537975	581	0.565868	0.600163	0.644114
479	Rajsamand	Rajasthan	38.6	28.9	75.9	0.887957	0.148798	0.174317	0.126817	0.0120079	0.524524	543	0.461941	516	0.512487	530	0.532061	0.54678	0.56172
480	Dungarpur	Rajasthan	46.8	37.5	76	0.75366	0.180408	0.22619	0.126984	0.010119	0.625389	626	0.543702	627	0.617867	630	0.651054	0.683859	0.720271
481	Banswara	Rajasthan	50	30.8	84.6	1.18431	0.192744	0.185778	0.141353	0.0159206	0.629992	627	0.535796	624	0.592496	622	0.614664	0.630501	0.642032
482	Chittaurgarh	Rajasthan	37.4	23.8	71.1	0.839621	0.144172	0.143556	0.118797	0.0113333	0.468333	403	0.417858	388	0.461006	396	0.476463	0.485314	0.489494
483	Kota	Rajasthan	32	27.7	73.8	0.785355	0.123356	0.167079	0.123308	0.0106587	0.481757	436	0.424402	412	0.472528	420	0.492233	0.509451	0.531498
484	Baran	Rajasthan	40.2	28.5	76.3	1.36817	0.154966	0.171905	0.127485	0.0184841	0.53332	558	0.47284	545	0.517699	543	0.536145	0.549405	0.560586
485	Jhalawar	Rajasthan	38.1	31.8	76.6	1.55367	0.146871	0.191809	0.127987	0.0209127	0.550301	583	0.48758	575	0.5359	576	0.558968	0.581333	0.609649
486	Udaipur	Rajasthan	47.5	29.9	79.1	0.260153	0.183107	0.180349	0.132164	0.0035079	0.580366	604	0.499127	593	0.564889	604	0.587429	0.603525	0.615346
487	Pratapgarh	Rajasthan	46.3	38.2	75.8	2.27962	0.178481	0.230413	0.12665	0.0307619	0.6373	628	0.566305	633	0.624005	633	0.656415	0.691554	0.731907
488	North District	Sikkim	24.1	19.3	64.9	9.22013	0.0929025	0.116413	0.108438	0.124397	0.456754	386	0.44215	466	0.434477	333	0.429245	0.422056	0.416361
489	West District	Sikkim	42.3	14.5	58.7	10.8302	0.163061	0.0874603	0.0980785	0.146119	0.51158	507	0.494719	588	0.499097	491	0.504589	0.514157	0.529325
490	South District	Sikkim	32.8	18.5	61.6	12.7012	0.12644	0.111587	0.102924	0.171349	0.526602	547	0.5123	605	0.511137	526	0.513048	0.520698	0.543654
491	East District	Sikkim	24	11.9	49.7	6.23492	0.092517	0.0717778	0.0830409	0.0840556	0.338691	127	0.331391	150	0.32513	98	0.320854	0.314641	0.309302
492	Adilabad	Telangana	38.3	22.1	67.8	0.448619	0.147642	0.133302	0.113283	0.0060714	0.448087	363	0.400298	335	0.447562	370	0.463821	0.474237	0.482346
493	Nizamabad	Telangana	36.6	22	65.9	0.928469	0.141088	0.132698	0.110109	0.0125476	0.437397	336	0.396443	324	0.436145	338	0.451221	0.460686	0.466859
494	Karimnagar	Telangana	24.3	19.3	52.1	0	0.0936735	0.116413	0.087051	0	0.321827	99	0.297137	85	0.337988	118	0.351397	0.361287	0.372698
495	Medak	Telangana	33.4	20.7	67.5	2.37958	0.128753	0.124857	0.112782	0.0321111	0.432844	325	0.398503	329	0.418815	292	0.428449	0.433981	0.434997
496	Hyderabad	Telangana	15.7	14.1	54.9	0	0.0605215	0.0850476	0.0917293	0	0.263133	35	0.237298	25	0.271598	34	0.283689	0.292859	0.300799
497	Rangareddy	Telangana	26.2	14.8	48.2	0.372509	0.100998	0.0892698	0.0805347	0.0049921	0.295162	63	0.275794	54	0.30705	69	0.317884	0.324271	0.329126
498	Mahbubnagar	Telangana	37.1	18.6	64.4	0	0.143016	0.11219	0.107602	0	0.40777	267	0.362809	235	0.412848	276	0.429338	0.44197	0.456996
499	Nalgonda	Telangana	28.9	23.1	69.1	1.21602	0.111406	0.139333	0.115455	0.0164603	0.425304	306	0.382655	292	0.416567	284	0.430564	0.44019	0.449435
500	Warangal	Telangana	26.6	16.6	63	0	0.10254	0.100127	0.105263	0	0.34518	135	0.30793	99	0.347548	134	0.358485	0.362849	0.361787
501	Khammam	Telangana	26.5	13.7	72.2	0.997254	0.102154	0.0826349	0.120635	0.0134921	0.37206	187	0.318916	131	0.349623	140	0.363558	0.375108	0.387642
502	Thiruvallur	Tamil Nadu	30.1	23.3	50	3.14135	0.116032	0.14054	0.0835422	0.0423651	0.396843	247	0.382479	291	0.400498	253	0.413774	0.42983	0.449329
503	Chennai	Tamil Nadu	30.9	18.1	44.5	17.275	0.119116	0.109175	0.0743525	0.233143	0.605978	615	0.535786	623	0.57314	611	0.610572	0.668871	0.735009
504	Kancheepuram	Tamil Nadu	25	13.9	45.2	5.48281	0.0963719	0.0838413	0.0755221	0.0739365	0.333945	116	0.329672	149	0.324039	95	0.320446	0.315732	0.314308
505	Vellore	Tamil Nadu	29	27.5	50.4	2.32106	0.111791	0.165873	0.0842105	0.0313016	0.416352	282	0.393176	317	0.428574	319	0.45368	0.485561	0.523903
506	Tiruvannamalai	Tamil Nadu	24.5	34.6	57.9	2.7522	0.0944444	0.208698	0.0967419	0.0371032	0.483444	439	0.436988	448	0.491391	465	0.536294	0.596459	0.657885
507	Viluppuram	Tamil Nadu	31.8	16.3	57.1	3.11	0.122585	0.0983175	0.0954052	0.0419603	0.37742	203	0.358268	224	0.368545	183	0.375536	0.382879	0.393232
508	Salem	Tamil Nadu	27	22.5	50.3	7.61026	0.104082	0.135714	0.0840434	0.102675	0.429174	318	0.426514	418	0.423076	304	0.422046	0.422947	0.433427
509	Namakkal	Tamil Nadu	25.2	15	49.2	11.3969	0.0971429	0.0904762	0.0822055	0.153809	0.435346	330	0.423634	406	0.428375	317	0.436105	0.453391	0.485634
510	Erode	Tamil Nadu	25.6	16.3	51	15.425	0.0986848	0.0983175	0.085213	0.208182	0.53343	559	0.490398	579	0.517132	541	0.54697	0.597069	0.656288
511	The Nilgiris	Tamil Nadu	33.1	31	53.3	4.98037	0.127596	0.186984	0.089056	0.0671905	0.489594	460	0.470827	536	0.493249	472	0.5147	0.547868	0.590701
512	Dindigul	Tamil Nadu	31.1	26.5	43.7	4.62928	0.119887	0.159841	0.0730159	0.0624683	0.425984	307	0.415212	378	0.433331	329	0.450243	0.475126	0.506622
513	Karur	Tamil Nadu	27.5	23	53	6.20752	0.106009	0.13873	0.0885547	0.0837857	0.42326	301	0.41708	386	0.4162	282	0.417783	0.42351	0.440892
514	Tiruchirappalli	Tamil Nadu	30	19	60.4	2.60063	0.115646	0.114603	0.100919	0.0350794	0.389256	233	0.366248	244	0.380614	208	0.388105	0.392717	0.393879
515	Perambalur	Tamil Nadu	24	18.2	56.4	3.04999	0.092517	0.109778	0.0942356	0.0411508	0.354277	152	0.337681	167	0.345144	130	0.349942	0.353844	0.357819
516	Ariyalur	Tamil Nadu	37	20.3	47.1	5.24508	0.14263	0.122444	0.0786967	0.0708333	0.423548	302	0.414605	374	0.421674	299	0.429261	0.441319	0.458645
517	Cuddalore	Tamil Nadu	28.2	19.7	53.2	3.80627	0.108707	0.118825	0.0888889	0.0514048	0.379686	209	0.367827	249	0.373304	194	0.377727	0.382667	0.389145
518	Nagapattinam	Tamil Nadu	24.5	17.4	42.3	2.06056	0.0944444	0.104952	0.0706767	0.0277937	0.307952	78	0.297867	86	0.313343	77	0.322896	0.33205	0.341332
519	Thiruvarur	Tamil Nadu	28.4	22.1	52.6	3.72364	0.109479	0.133302	0.0878864	0.0501905	0.393441	241	0.380857	284	0.390887	230	0.399173	0.410201	0.426281
520	Thanjavur	Tamil Nadu	26	20.4	54.4	3.24385	0.100227	0.123048	0.0908939	0.0437143	0.372508	188	0.357883	221	0.36752	179	0.374514	0.382508	0.394226
521	Pudukkottai	Tamil Nadu	26.7	20.9	44.9	3.54568	0.102925	0.126063	0.0750209	0.0478968	0.360555	163	0.351906	203	0.362545	166	0.371854	0.384762	0.402504
522	Sivaganga	Tamil Nadu	20.9	18.8	51.4	0.777521	0.0805669	0.113397	0.0858814	0.0105238	0.31084	80	0.290369	76	0.32018	90	0.333538	0.345373	0.360688
523	Madurai	Tamil Nadu	21.2	12.7	54.7	4.10569	0.0817234	0.0766032	0.0913952	0.0554524	0.31881	89	0.305174	97	0.302629	62	0.301387	0.299654	0.300097
524	Theni	Tamil Nadu	27.4	14	50	1.9838	0.105624	0.0844444	0.0835422	0.0267143	0.316018	87	0.300324	92	0.315031	81	0.323333	0.330514	0.339129
525	Virudhunagar	Tamil Nadu	29.9	17.7	51.6	1.16865	0.115261	0.106762	0.0862155	0.0157857	0.344746	134	0.324024	141	0.35162	145	0.363722	0.372195	0.378838
526	Ramanathapuram	Tamil Nadu	22.5	17	49.5	0.431817	0.0867347	0.10254	0.0827068	0.0058016	0.297188	65	0.277783	58	0.308483	73	0.319396	0.32607	0.331907
527	Thoothukkudi	Tamil Nadu	21.2	12.4	56.3	2.66431	0.0817234	0.0747937	0.0940685	0.0358889	0.305362	74	0.286474	70	0.292584	56	0.296822	0.300678	0.305452
528	Tirunelveli	Tamil Nadu	30.8	12.9	61.9	1.32974	0.11873	0.0778095	0.103425	0.0179444	0.351037	146	0.317909	126	0.345065	129	0.3588	0.370858	0.383183
529	Kanniyakumari	Tamil Nadu	17.2	9	37.5	2.7753	0.0663039	0.0542857	0.0626566	0.0375079	0.225876	15	0.220754	16	0.22005	7	0.220052	0.219693	0.220469
530	Dharmapuri	Tamil Nadu	24.2	33	57.9	4.02892	0.093288	0.199048	0.0967419	0.054373	0.477846	423	0.443451	469	0.481288	438	0.517176	0.570041	0.62749
531	Krishnagiri	Tamil Nadu	25.1	20.1	52.1	3.71192	0.0967574	0.121238	0.087051	0.0500556	0.36647	173	0.355102	212	0.361152	162	0.366557	0.374104	0.387238
532	Coimbatore	Tamil Nadu	27.3	21.3	43.3	4.70112	0.105238	0.128476	0.0723475	0.0634127	0.374785	192	0.369474	253	0.375122	197	0.381634	0.392631	0.410309
533	Tiruppur	Tamil Nadu	29.4	20.4	51.7	3.10845	0.113333	0.123048	0.0863826	0.0419603	0.378377	206	0.364724	237	0.377007	200	0.385401	0.394048	0.403047
534	West Tripura	Tripura	19.5	14.2	52	4.73824	0.0751701	0.0856508	0.0868839	0.0639524	0.321367	97	0.311657	107	0.306707	68	0.303518	0.298951	0.29563
535	South Tripura	Tripura	25	21.5	51.8	2.07478	0.0963719	0.129683	0.0865497	0.0279286	0.358098	159	0.340533	173	0.362377	165	0.375916	0.390991	0.411501
536	Dhalai	Tripura	32.5	23.3	50.4	3.23907	0.125283	0.14054	0.0842105	0.0437143	0.408646	268	0.393748	318	0.412066	273	0.425197	0.440088	0.455561
537	North Tripura	Tripura	29	14.8	37.3	0.292217	0.111791	0.0892698	0.0623225	0.0039127	0.283432	48	0.267296	45	0.305087	66	0.321879	0.337987	0.356017
538	Hamirpur	Uttar Pradesh	38.5	32.3	55.5	0.831525	0.148413	0.194825	0.0927318	0.0111984	0.493075	468	0.447168	477	0.512314	528	0.545547	0.580444	0.618063
539	Saharanpur	Uttar Pradesh	36.9	18.5	75.5	0.590868	0.142245	0.111587	0.126149	0.0079603	0.451665	373	0.387941	302	0.43115	323	0.446382	0.455906	0.463349
540	Muzaffarnagar	Uttar Pradesh	40.8	18.8	78.7	1.06259	0.157279	0.113397	0.131495	0.0143016	0.489645	461	0.416473	384	0.458747	393	0.4763	0.490099	0.505078
541	Bijnor	Uttar Pradesh	42.6	22.4	72.4	0.306248	0.164218	0.135111	0.120969	0.0041825	0.48544	448	0.42448	413	0.478245	429	0.497016	0.511118	0.526672
542	Moradabad	Uttar Pradesh	45.1	16.4	74.8	0.377531	0.173855	0.0989206	0.124979	0.005127	0.477806	422	0.402882	346	0.461097	398	0.487471	0.515571	0.550177
543	Rampur	Uttar Pradesh	46	20.8	77	0.562171	0.177324	0.12546	0.128655	0.0075556	0.514595	516	0.438995	457	0.493652	473	0.515694	0.536102	0.56283
544	Jyotiba Phule Nagar	Uttar Pradesh	44.7	22.8	75.3	0.633701	0.172313	0.137524	0.125814	0.0085	0.511582	508	0.444151	472	0.496401	480	0.516207	0.532035	0.550687
545	Meerut	Uttar Pradesh	35.3	18.8	71.9	0.21516	0.136077	0.113397	0.120134	0.0029683	0.428236	314	0.372576	261	0.418355	289	0.432605	0.440424	0.445134
546	Baghpat	Uttar Pradesh	35.8	14.9	78.8	1.46136	0.138005	0.089873	0.131662	0.0196984	0.451854	375	0.379238	276	0.413897	279	0.430897	0.445244	0.457016
547	Ghaziabad	Uttar Pradesh	34.7	13.9	62.6	1.1692	0.133764	0.0838413	0.104595	0.0157857	0.37499	194	0.337986	168	0.371412	190	0.38836	0.405035	0.42547
548	Gautam Buddha Nagar	Uttar Pradesh	32.2	16.2	68.3	3.25301	0.124127	0.0977143	0.114119	0.0438492	0.413555	277	0.379809	279	0.390415	225	0.397084	0.402838	0.408063
549	Bulandshahr	Uttar Pradesh	43.2	16	65.8	0.833181	0.166531	0.0965079	0.109941	0.0111984	0.436775	331	0.384178	293	0.433785	331	0.459536	0.488954	0.525956
550	Aligarh	Uttar Pradesh	49.1	14.6	66.8	0.8382	0.189274	0.0880635	0.111612	0.0113333	0.469893	407	0.400284	334	0.4632	402	0.500623	0.546301	0.596936
551	Mahamaya Nagar	Uttar Pradesh	44.2	9.7	48.9	2.16241	0.170385	0.0585079	0.0817043	0.0291429	0.38121	214	0.339741	172	0.390796	227	0.432738	0.485994	0.537102
552	Mathura	Uttar Pradesh	40.8	12.9	56.5	1.23672	0.157279	0.0778095	0.0944027	0.0167302	0.385265	226	0.346221	190	0.390813	228	0.419498	0.455147	0.496097
553	Agra	Uttar Pradesh	44.7	14.9	51.7	1.6433	0.172313	0.089873	0.0863826	0.022127	0.410882	275	0.370696	257	0.417915	286	0.451581	0.495252	0.543277
554	Firozabad	Uttar Pradesh	44	11.7	47.2	1.72674	0.169615	0.0705714	0.0788638	0.0233413	0.381886	216	0.342391	178	0.3934	236	0.433175	0.484168	0.53467
555	Mainpuri	Uttar Pradesh	46.5	11.5	41.7	0.334196	0.179252	0.0693651	0.0696742	0.0044524	0.374736	191	0.322743	137	0.399677	251	0.450049	0.510014	0.565022
556	Budaun	Uttar Pradesh	55.1	20.1	58.3	0.48986	0.212404	0.121238	0.0974102	0.0066111	0.518191	522	0.437663	451	0.514689	535	0.558343	0.611681	0.669783
557	Bareilly	Uttar Pradesh	45.6	18.8	74.3	1.07119	0.175782	0.113397	0.124144	0.0144365	0.495062	473	0.427759	424	0.476263	428	0.499689	0.524236	0.556434
558	Pilibhit	Uttar Pradesh	51.5	21.8	77.5	0.92908	0.198526	0.131492	0.12949	0.0125476	0.556551	588	0.472056	541	0.53034	565	0.558069	0.588161	0.627631
559	Shahjahanpur	Uttar Pradesh	49.3	23.6	76.9	2.09888	0.190045	0.142349	0.128488	0.0283333	0.55713	590	0.489216	578	0.530572	566	0.552272	0.574458	0.603414
560	Kheri	Uttar Pradesh	53.9	17.5	49.8	1.25958	0.207778	0.105556	0.083208	0.017	0.48416	442	0.413541	372	0.4848	448	0.533631	0.594236	0.655011
561	Sitapur	Uttar Pradesh	56.4	14	52.6	0.675281	0.217415	0.0844444	0.0878864	0.0091746	0.49266	466	0.39892	330	0.48748	455	0.547065	0.618851	0.68532
562	Hardoi	Uttar Pradesh	50.5	14.7	44.6	2.48381	0.194671	0.0886667	0.0745196	0.0334603	0.44357	356	0.391318	313	0.447537	369	0.494337	0.555016	0.613644
563	Unnao	Uttar Pradesh	46.5	13.1	43.6	1.83587	0.179252	0.0790159	0.0728488	0.0248254	0.399322	253	0.355942	214	0.411362	270	0.45519	0.511036	0.565036
564	Lucknow	Uttar Pradesh	37.5	33.6	72	1.1384	0.144558	0.202667	0.120301	0.015381	0.543518	567	0.482906	565	0.541219	584	0.5702	0.601657	0.6413
565	Rae Bareli	Uttar Pradesh	36.2	31.4	60.2	0.584691	0.139546	0.189397	0.100585	0.0078254	0.484196	443	0.437354	450	0.500299	495	0.530334	0.562357	0.59985
566	Farrukhabad	Uttar Pradesh	49.1	8.4	38.7	1.06926	0.189274	0.0506667	0.0646617	0.0144365	0.38092	213	0.319039	132	0.40426	262	0.466941	0.537306	0.596607
567	Kannauj	Uttar Pradesh	50.4	12.2	41.5	1.51222	0.194286	0.0735873	0.06934	0.020373	0.417358	287	0.357586	219	0.429921	321	0.485456	0.55236	0.612407
568	Etawah	Uttar Pradesh	53.2	11.4	40	0.959361	0.205079	0.0687619	0.0668337	0.0129524	0.430595	320	0.353627	207	0.4432	358	0.507959	0.582391	0.646426
569	Auraiya	Uttar Pradesh	43.6	26.5	80.1	1.40547	0.168073	0.159841	0.133835	0.0190238	0.552739	584	0.480772	562	0.524703	557	0.541924	0.552677	0.5589
570	Kanpur Dehat	Uttar Pradesh	45.9	15.4	65.8	3.07354	0.176939	0.0928889	0.109941	0.0414206	0.467933	402	0.42119	398	0.453081	383	0.478692	0.514389	0.558287
571	Kanpur Nagar	Uttar Pradesh	43.6	24.1	73.6	0.356509	0.168073	0.145365	0.122974	0.0048571	0.5049	490	0.441269	465	0.496477	481	0.515673	0.529505	0.54294
572	Jalaun	Uttar Pradesh	45.6	32.2	84.8	0.668833	0.175782	0.194222	0.141688	0.0090397	0.616829	621	0.520732	611	0.582354	617	0.604546	0.620338	0.633667
573	Jhansi	Uttar Pradesh	36.1	27.2	77.8	0.520132	0.139161	0.164064	0.129992	0.0070159	0.508776	500	0.440232	461	0.491466	466	0.508999	0.520347	0.530488
574	Lalitpur	Uttar Pradesh	40.7	39	75.8	2.0321	0.156893	0.235238	0.12665	0.0273889	0.622556	624	0.54617	629	0.607914	627	0.644749	0.689109	0.742917
575	Mahoba	Uttar Pradesh	44.6	23.9	77.6	1.75705	0.171927	0.144159	0.129658	0.023746	0.534152	560	0.46949	531	0.508601	521	0.525963	0.539377	0.55332
576	Banda	Uttar Pradesh	46.7	18	62.7	9.96274	0.180023	0.108571	0.104762	0.134381	0.545535	569	0.527737	615	0.528902	562	0.533021	0.544256	0.571003
577	Chitrakoot	Uttar Pradesh	50.9	33.3	72.5	1.01448	0.196213	0.200857	0.121136	0.013627	0.602996	614	0.531833	619	0.598287	625	0.62734	0.652172	0.671362
578	Fatehpur	Uttar Pradesh	52.4	14.9	44	4.3518	0.201995	0.089873	0.0735171	0.0586905	0.474902	414	0.424076	410	0.4696	416	0.513678	0.575665	0.636726
579	Pratapgarh	Uttar Pradesh	41.3	23.8	61.6	0.977325	0.159206	0.143556	0.102924	0.0132222	0.459346	388	0.418908	394	0.465492	407	0.485703	0.502477	0.517805
580	Kaushambi	Uttar Pradesh	50.1	29.9	67.4	1.44497	0.193129	0.180349	0.112615	0.0194286	0.564213	594	0.505522	599	0.56269	603	0.590031	0.614356	0.634318
581	Allahabad	Uttar Pradesh	43.8	20	60.7	1.39446	0.168844	0.120635	0.10142	0.018754	0.451398	371	0.409653	361	0.452913	382	0.476164	0.501729	0.534338
582	Bara Banki	Uttar Pradesh	51.5	12.2	43.9	0.715588	0.198526	0.0735873	0.07335	0.0097143	0.424067	303	0.355178	213	0.438356	347	0.49612	0.564447	0.625773
583	Faizabad	Uttar Pradesh	49.9	19.3	63.5	0.936885	0.192358	0.116413	0.106099	0.0126825	0.489321	459	0.427552	423	0.486551	452	0.519412	0.559121	0.606881
584	Ambedkar Nagar	Uttar Pradesh	43	22.7	62	1.55948	0.16576	0.136921	0.103592	0.0210476	0.467045	401	0.42732	421	0.468253	414	0.488803	0.508316	0.530159
585	Sultanpur	Uttar Pradesh	45.9	19.1	66.9	1.49301	0.176939	0.115206	0.111779	0.0201032	0.476445	417	0.424028	409	0.468582	415	0.493322	0.521839	0.559037
586	Bahraich	Uttar Pradesh	65.1	13.7	73.5	2.28802	0.250952	0.0826349	0.122807	0.0308968	0.661356	636	0.487291	573	0.572641	610	0.636928	0.716031	0.791082
587	Shrawasti	Uttar Pradesh	63.5	10.1	69.9	3.9819	0.244785	0.0609206	0.116792	0.0536984	0.624888	625	0.476196	550	0.553347	597	0.617653	0.69765	0.771625
588	Balrampur	Uttar Pradesh	62.8	10.3	72.4	2.33174	0.242086	0.062127	0.120969	0.0314365	0.611183	617	0.456619	501	0.546164	590	0.61251	0.690779	0.763146
589	Gonda	Uttar Pradesh	56.9	9.8	72.6	0.967788	0.219342	0.0591111	0.121303	0.0130873	0.532692	556	0.412844	369	0.503981	506	0.562208	0.628389	0.691567
590	Siddharth Nagar	Uttar Pradesh	57.9	13.7	65.1	2.64222	0.223197	0.0826349	0.108772	0.035619	0.547023	577	0.450223	484	0.516168	536	0.569119	0.637158	0.703589
591	Basti	Uttar Pradesh	48.9	14.1	71.6	1.11123	0.188503	0.0850476	0.119632	0.0149762	0.483832	441	0.40816	357	0.467865	413	0.503866	0.546888	0.594823
592	Sant Kabir Nagar	Uttar Pradesh	50.5	10.9	69.1	2.98268	0.194671	0.065746	0.115455	0.0402064	0.487712	455	0.416079	380	0.467306	412	0.508227	0.560332	0.613947
593	Mahrajganj	Uttar Pradesh	53.3	12.5	58.8	1.58056	0.205465	0.0753968	0.0982456	0.0213175	0.477338	420	0.400425	336	0.470732	418	0.522348	0.58621	0.647682
594	Gorakhpur	Uttar Pradesh	42.1	19.9	59.9	3.33381	0.16229	0.120032	0.100084	0.0449286	0.455812	382	0.427334	422	0.449026	373	0.465047	0.485843	0.51439
595	Kushinagar	Uttar Pradesh	45	14.6	58.8	2.001	0.173469	0.0880635	0.0982456	0.0269841	0.430816	322	0.386763	298	0.429219	320	0.460059	0.500589	0.547034
596	Deoria	Uttar Pradesh	41.2	14.1	68.3	1.16824	0.158821	0.0850476	0.114119	0.0157857	0.427242	312	0.373773	263	0.417956	287	0.442459	0.469774	0.502515
597	Azamgarh	Uttar Pradesh	40	16.9	61.8	2.09794	0.154195	0.101936	0.103258	0.0283333	0.422963	299	0.387723	301	0.417511	285	0.436043	0.457964	0.487665
598	Mau	Uttar Pradesh	40.9	19.7	61.3	1.57721	0.157664	0.118825	0.102423	0.0213175	0.437084	334	0.40023	333	0.436697	340	0.455789	0.475312	0.50046
599	Ballia	Uttar Pradesh	39.6	14.1	60.2	0.529884	0.152653	0.0850476	0.100585	0.0071508	0.388369	232	0.345436	186	0.394325	238	0.419036	0.447233	0.482046
600	Jaunpur	Uttar Pradesh	48	27.3	58	2.32455	0.185034	0.164667	0.0969089	0.0313016	0.519739	530	0.477911	553	0.523437	554	0.549919	0.576182	0.599345
601	Ghazipur	Uttar Pradesh	41.4	17.7	68.6	2.29784	0.159592	0.106762	0.11462	0.0310317	0.456396	384	0.412005	368	0.441248	351	0.458863	0.478723	0.505719
602	Chandauli	Uttar Pradesh	43.3	17.8	66.4	0.921353	0.166916	0.107365	0.110944	0.0124127	0.449019	366	0.397638	327	0.445052	361	0.468481	0.494059	0.527635
603	Varanasi	Uttar Pradesh	44.7	25.3	58.5	1.03817	0.172313	0.152603	0.0977444	0.0140317	0.479802	431	0.436692	446	0.489521	460	0.514382	0.536959	0.557591
604	Sant Ravidas Nagar (Bhadohi)	Uttar Pradesh	51.4	21.5	62.3	1.30174	0.198141	0.129683	0.104094	0.0175397	0.510602	505	0.449456	482	0.506738	513	0.539625	0.578738	0.625546
605	Mirzapur	Uttar Pradesh	49.1	20.8	63	2.73939	0.189274	0.12546	0.105263	0.0369683	0.503841	488	0.456966	503	0.494497	476	0.520821	0.554859	0.597741
606	Sonbhadra	Uttar Pradesh	45.9	22.5	58.1	1.00368	0.176939	0.135714	0.097076	0.0134921	0.468458	404	0.423221	403	0.476075	426	0.502515	0.529942	0.561663
607	Etah	Uttar Pradesh	51	9.6	40.2	1.7597	0.196599	0.0579048	0.0671679	0.023746	0.410436	272	0.345417	185	0.42408	311	0.486161	0.558194	0.619694
608	Kanshiram Nagar	Uttar Pradesh	51.5	11.6	40.9	1.2111	0.198526	0.0699683	0.0683375	0.0163254	0.420103	297	0.353157	206	0.433723	330	0.493654	0.564044	0.625771
609	Uttarkashi	Uttarakhand	35.2	39.4	76.2	3.62412	0.135692	0.237651	0.127318	0.0488413	0.619939	623	0.549502	630	0.597592	624	0.635187	0.687438	0.749512
610	Chamoli	Uttarakhand	33.7	18	53.6	2.4678	0.129909	0.108571	0.0895572	0.0333254	0.380724	212	0.361363	231	0.379972	207	0.391359	0.402834	0.416685
611	Rudraprayag	Uttarakhand	29.9	18.4	58.6	4.18972	0.115261	0.110984	0.0979114	0.0565317	0.39615	246	0.380688	282	0.382925	213	0.384777	0.385991	0.387017
612	Tehri Garhwal	Uttarakhand	30.1	46.9	59.9	2.21959	0.116032	0.282889	0.100084	0.0299524	0.692745	638	0.528957	616	0.631524	636	0.709459	0.804826	0.891699
613	Dehradun	Uttarakhand	28.5	30.1	50.6	7.62497	0.109864	0.181556	0.0845447	0.102809	0.487827	456	0.478774	556	0.489598	462	0.503358	0.5304	0.572871
614	Garhwal	Uttarakhand	22.9	27.4	58.1	3.9344	0.0882766	0.16527	0.097076	0.0530238	0.426238	309	0.403646	349	0.425262	314	0.446156	0.479067	0.521294
615	Pithoragarh	Uttarakhand	30.6	20.6	42.3	4.13132	0.117959	0.124254	0.0706767	0.0557222	0.375738	196	0.368612	252	0.37825	204	0.386939	0.398378	0.410465
616	Bageshwar	Uttarakhand	25.1	26.3	49	5.38006	0.0967574	0.158635	0.0818713	0.0725873	0.419952	296	0.409851	362	0.421458	298	0.435547	0.461818	0.50047
617	Almora	Uttarakhand	32.9	14.4	48.6	4.89323	0.126825	0.0868571	0.081203	0.0659762	0.370707	184	0.360862	228	0.363428	170	0.368128	0.378756	0.401168
618	Champawat	Uttarakhand	30.5	17.4	46.1	2.90625	0.117574	0.104952	0.0770259	0.0392619	0.350294	142	0.338814	170	0.351335	144	0.360333	0.370321	0.381487
619	Nainital	Uttarakhand	32.1	9	58	2.7676	0.123742	0.0542857	0.0969089	0.037373	0.339867	129	0.312309	110	0.333107	111	0.349774	0.370511	0.393311
620	Udham Singh Nagar	Uttarakhand	37.8	12	64.6	2.94892	0.145714	0.072381	0.107937	0.0398016	0.403234	263	0.365833	242	0.389459	224	0.408085	0.432338	0.461576
621	Hardwar	Uttarakhand	39.1	12.3	71.1	0.989854	0.150726	0.0741905	0.118797	0.0133571	0.416414	283	0.35707	216	0.402992	258	0.427496	0.452652	0.479356
622	Darjiling	West Bengal	29.1	11.3	45.8	4.099	0.112177	0.0681587	0.0765246	0.0553175	0.322003	100	0.312178	109	0.316031	82	0.321651	0.333093	0.35462
623	Jalpaiguri	West Bengal	31.2	17.7	71	3.85884	0.120272	0.106762	0.11863	0.0520794	0.43292	326	0.397743	328	0.403633	259	0.40734	0.409598	0.409748
624	Koch Bihar	West Bengal	32.9	20.1	58.2	2.5675	0.126825	0.121238	0.0972431	0.0346746	0.401921	259	0.379981	280	0.397881	246	0.407789	0.415711	0.421733
625	Uttar Dinajpur	West Bengal	40.4	14	64.4	1.96405	0.155737	0.0844444	0.107602	0.0264444	0.416659	285	0.374228	264	0.408401	267	0.430884	0.458309	0.492202
626	Dakshin Dinajpur	West Bengal	32.9	17.1	66.7	4.38951	0.126825	0.103143	0.111445	0.0592302	0.42687	311	0.400644	337	0.403645	260	0.406249	0.408933	0.413488
627	Maldah	West Bengal	37.8	22.8	55.2	0.856768	0.145714	0.137524	0.0922306	0.0116032	0.419058	292	0.387072	299	0.431701	325	0.451196	0.467266	0.480526
628	Murshidabad	West Bengal	41.9	17.5	46.7	2.36098	0.161519	0.105556	0.0780284	0.0318413	0.40397	264	0.376945	269	0.411524	271	0.437235	0.470603	0.509873
629	Birbhum	West Bengal	40.5	29.5	59	1.29362	0.156122	0.177936	0.0985798	0.0174048	0.490376	462	0.450043	483	0.502332	502	0.528194	0.552299	0.574576
630	Barddhaman	West Bengal	32.5	25.8	44.2	2.68777	0.125283	0.155619	0.0738513	0.0362936	0.408809	269	0.391047	311	0.422298	300	0.444244	0.469425	0.495888
631	Nadia	West Bengal	23.3	10.7	36.6	1.38419	0.0898186	0.0645397	0.0611529	0.018619	0.242979	21	0.23413	23	0.249678	23	0.259334	0.269949	0.284718
632	North Twenty Four Parganas	West Bengal	23.8	13.6	53.5	3.06545	0.091746	0.0820317	0.0893901	0.0414206	0.319065	90	0.304589	96	0.30812	71	0.31049	0.311654	0.31143
633	Hugli	West Bengal	30.1	18.5	53.3	2.97914	0.116032	0.111587	0.089056	0.0402064	0.372027	186	0.356881	215	0.36806	182	0.37514	0.381397	0.386738
634	Bankura	West Bengal	34	27	47.3	1.15456	0.131066	0.162857	0.0790309	0.0155159	0.416649	284	0.38847	305	0.437854	344	0.464417	0.491373	0.518941
635	Puruliya	West Bengal	45.5	34.6	66.8	1.05002	0.175397	0.208698	0.111612	0.0141667	0.570782	600	0.509874	602	0.576415	612	0.608083	0.638525	0.66868
636	Haora	West Bengal	34.6	14.6	56.8	1.88223	0.133379	0.0880635	0.0949039	0.0253651	0.368314	177	0.341711	176	0.366669	177	0.381861	0.399046	0.422435
637	Kolkata	West Bengal	24.2	17.4	70.2	5.10444	0.093288	0.104952	0.117293	0.0688095	0.41496	280	0.384343	294	0.382051	212	0.38123	0.380531	0.383316
638	South Twenty Four Parganas	West Bengal	27.3	20.1	65.2	0.586292	0.105238	0.121238	0.108939	0.0079603	0.381559	215	0.343376	180	0.379517	206	0.391771	0.397923	0.400188
639	Paschim Medinipur	West Bengal	29.4	28	53	1.95123	0.113333	0.168889	0.0885547	0.0263095	0.424103	304	0.397087	326	0.436608	339	0.462604	0.494625	0.533409
640	Purba Medinipur	West Bengal	29.9	24.5	42.5	1.01163	0.115261	0.147778	0.0710109	0.013627	0.369679	181	0.347676	193	0.392611	233	0.417109	0.442541	0.469577

## Sheet: 5. Monotonicity Cases
Examples explaining Monotonicity Axiom
				Weighted Standardized values				Agggregation Scores
Case		District	State	wyST	wyWA	wyAN	wyOW	Geometric	Linear	MANUSH (α = 2)
1	a	Godda	Jharkhand	0.208163	0.149587	0.134837	0.0064762	0.598293	0.499064	0.566232
	b	Nalanda	Bihar	0.208549	0.146571	0.0985798	0.011873	0.535519	0.465573	0.534668
2	a	Nalanda	Bihar	0.208549	0.146571	0.0985798	0.011873	0.535519	0.465573	0.534668
	b	Budaun	Uttar Pradesh	0.212404	0.121238	0.0974102	0.0066111	0.518191	0.437663	0.514689
3	a	West Khasi Hills	Meghalaya	0.196984	0.103746	0.0598162	0.0473571	0.455346	0.407903	0.459976
	b	Jaintia Hills	Meghalaya	0.195828	0.0953016	0.0556391	0.0338651	0.433511	0.380633	0.44429
4	a	Ribhoi	Meghalaya	0.198912	0.0566984	0.0741855	0.0655714	0.450345	0.395367	0.448186
	b	Etah	Uttar Pradesh	0.196599	0.0579048	0.0671679	0.023746	0.410436	0.345417	0.42408
5	a	Gaya	Bihar	0.203923	0.154413	0.0985798	0.0140317	0.534724	0.470947	0.53648
	b	Jehanabad	Bihar	0.200839	0.118222	0.10259	0.0111984	0.500655	0.432849	0.498156
6	a	Purnia	Bihar	0.200839	0.12546	0.111111	0.0180794	0.522891	0.45549	0.512468
	b	Sheohar	Bihar	0.204308	0.0892698	0.106433	0.0180794	0.494747	0.41809	0.484168
7	a	Sant Kabir Nagar	Uttar Pradesh	0.194671	0.065746	0.115455	0.0402064	0.487712	0.416079	0.467306
	b	East Khasi Hills	Meghalaya	0.186962	0.0663492	0.0778613	0.0387222	0.418595	0.369894	0.423356
8	a	Sidhi	Madhya Pradesh	0.187732	0.150191	0.113116	0.0604444	0.548537	0.511483	0.532573
	b	Hazaribagh	Jharkhand	0.190045	0.147778	0.107435	0.0396667	0.52954	0.484925	0.521051
9	a	Sahibganj	Jharkhand	0.193515	0.148381	0.117627	0.0284683	0.545958	0.487991	0.532078
	b	Aurangabad	Bihar	0.186191	0.149587	0.0892231	0.0268492	0.494411	0.45185	0.501069

## Sheet: 6. Uniformity Cases
Examples explaining Uniformity Axiom
				Weighted Standardized values				Weighted Average	Deviation from Weighted average	Agggregation Scores
Situation		District	State	wyST	wyWA	wyAN	wyOW	µ	σ	Geometric	Linear	MANUSH (α = 2)
1	a	Datia	Madhya Pradesh	0.188503	0.158032	0.122306	0.0144365	0.483277	0.425358	0.548853	0.483277	0.53766
	b	Jaunpur	Uttar Pradesh	0.185034	0.164667	0.0969089	0.0313016	0.477911	0.419731	0.519739	0.477911	0.523437
2	a	Baran	Rajastha	0.154966	0.171905	0.127485	0.0184841	0.47284	0.415257	0.53332	0.47284	0.517699
	b	Dhanbad	Jharkhand	0.148413	0.169492	0.116792	0.0338651	0.468562	0.410139	0.509289	0.468562	0.500368
3	a	Raisen	Madhya Pradesh	0.176553	0.150191	0.113617	0.0233413	0.463702	0.407112	0.512543	0.463702	0.506593
	b	Jharsuguda	Odisha	0.134535	0.149587	0.112114	0.0635476	0.459784	0.399952	0.483075	0.459784	0.46697
4	a	Birbhum	West Bengal	0.156122	0.177936	0.0985798	0.0174048	0.450043	0.396289	0.490376	0.450043	0.502332
	b	Gondiya	Maharashtra	0.133764	0.179143	0.0952381	0.0427698	0.450915	0.394771	0.477222	0.450915	0.482266
5	a	Madhubani	Bihar	0.199683	0.115206	0.105096	0.0244206	0.444406	0.391484	0.506614	0.444406	0.497482
	b	North District	Sikkim	0.0929025	0.116413	0.108438	0.124397	0.44215	0.383149	0.456754	0.44215	0.434477
6	a	Kodarma	Jharkhand	0.163447	0.122444	0.120969	0.0157857	0.422646	0.371416	0.479214	0.422646	0.464947
	b	Mahendragarh	Haryana	0.0905896	0.115809	0.123141	0.0882381	0.417778	0.362236	0.451565	0.417778	0.412614
7	a	Goalpara	Assam	0.164603	0.133302	0.0601504	0.0346746	0.39273	0.345522	0.418854	0.39273	0.435653
	b	South	Delhi	0.120658	0.127873	0.11345	0.0329206	0.394902	0.344847	0.429079	0.394902	0.413985

## Sheet: 7.Shortfall Sensitivity
Cases penalised as result of Shortfall sensitivity
				Weighted Standardized values (In descending order)										Agggregation Scores
Situation		District	State	q = wyST	r = wyWA	s = wyOW	t = wyAN	q1-q2	(q1/r1)*(r1-r2)	r1-r2	(r1/s1)*(s1-s2)	(s1-s2)	(s1/t1)*(t1-t2)	Geometric	Linear	MANUSH (α = 2)	MANUSH (α = 3)	MANUSH (α = 5)	MANUSH (α = 10)
1	a	Rajnandgaon	Chhattisgarh	0.188118	0.103746	0.0765	0.0496241	0.045873	0.0579665	0.0319682	0.0259822	0.0191587	0.0231818	0.450604	0.417988	0.456139	0.490797	0.539981	0.593122
	b	Saiha	Mizoram	0.142245	0.0717778	0.0573413	0.0345865							0.321281	0.30595	0.337792	0.366729	0.40682	0.448418
2	a	Bongaigaon	Assam	0.150726	0.142349	0.0827064	0.0576441	0.0104081	0.0766401	0.0723809	0.0777929	0.0451985	0.0366785	0.442146	0.433425	0.45057	0.464369	0.481167	0.496925
	b	Tuensang	Nagaland	0.140318	0.0699683	0.0375079	0.0320802							0.298045	0.279874	0.321277	0.356367	0.400428	0.442332
Situation		District	State	q = wyST	r = wyWA	s = wyAN	t = wyOW	q1-q2	(q1/r1)*(r1-r2)	r1-r2	(r1/s1)*(s1-s2)	(s1-s2)	(s1/t1)*(t1-t2)	Geometric	Linear	MANUSH (α = 2)	MANUSH (α = 3)	MANUSH (α = 5)	MANUSH (α = 10)
3	a	Chatra	Jharkhand	0.191202	0.184571	0.101253	0.017	0.0212018	0.0512371	0.0494603	0.0338075	0.0185463	0.0241078	0.549335	0.494026	0.556826	0.587523	0.615072	0.635687
	b	Jalna	Maharashtra	0.17	0.135111	0.0827068	0.0129524							0.438768	0.40077	0.454867	0.482907	0.5114	0.541047
4	a	Aurangabad	Bihar	0.186191	0.149587	0.0892231	0.0268492	0.0177325	0.0375384	0.0301587	0.0431394	0.025731	0.0358684	0.494411	0.45185	0.501069	0.530369	0.561405	0.593185
	b	Mahasamund	Chhattisgarh	0.168458	0.119429	0.0634921	0.0160556							0.401809	0.367434	0.423408	0.457214	0.494275	0.532673
5	a	Rayagada	Odisha	0.167687	0.139333	0.083208	0.0470873	0.0069388	0.0471846	0.0392063	0.054838	0.0327485	0.025034	0.461362	0.437316	0.465289	0.485989	0.51056	0.536362
	b	Barpeta	Assam	0.160748	0.100127	0.0504595	0.0329206							0.36991	0.344255	0.388424	0.422536	0.464311	0.507134
6	a	Osmanabad	Maharashtra	0.166916	0.132095	0.06132	0.0446587	0.03161	0.0251517	0.0199047	0.0201564	0.0093568	0.0364955	0.428903	0.40499	0.441665	0.4689	0.500173	0.530995
	b	Jashpur	Chhattisgarh	0.135306	0.11219	0.0519632	0.0180794							0.3362	0.317539	0.359973	0.385347	0.410365	0.432634
7	a	Akola	Maharashtra	0.158821	0.136921	0.0888889	0.0265794	0.0300681	0.0195903	0.0168889	0.0597098	0.0387636	0.0148901	0.440353	0.41121	0.448166	0.469309	0.490372	0.511077
	b	Debagarh	Odisha	0.128753	0.120032	0.0501253	0.022127							0.337249	0.321037	0.360321	0.384232	0.406566	0.422518
8	a	Kabirdham	Chhattisgarh	0.155737	0.106159	0.0628237	0.0473571	0.0389343	0.00973353	0.0066349	0.0214576	0.0126984	0.0381238	0.390522	0.372077	0.399181	0.422696	0.45491	0.491952
	b	Jajapur	Odisha	0.116803	0.0995238	0.0501253	0.018619							0.297666	0.285071	0.317609	0.337566	0.357401	0.375004
9	a	Hanumangarh	Rajasthan	0.134921	0.124857	0.077193	0.0414206	0.0335374	0.049536	0.0458412	0.0227013	0.0140351	0.0160923	0.392816	0.378391	0.398002	0.412012	0.427496	0.441814
	b	Mandi	Himachal Pradesh	0.101383	0.0790159	0.0631579	0.0327857							0.28412	0.276343	0.287156	0.295731	0.306803	0.322377
Situation		District	State	q = wyWA	r = wyST	s = wyAN	t = wyOW	q1-q2	(q1/r1)*(r1-r2)	r1-r2	(r1/s1)*(s1-s2)	(s1-s2)	(s1/t1)*(t1-t2)	Geometric	Linear	MANUSH (α = 2)	MANUSH (α = 3)	MANUSH (α = 5)	MANUSH (α = 10)
10	a	Narmada	Gujarat	0.215937	0.182721	0.0895572	0.0265794	0.0331746	0.0186781	0.015805	0.0109087	0.0053467	0.0895572	0.570237	0.514794	0.582236	0.620911	0.659136	0.692494
	b	Valsad	Gujarat	0.182762	0.166916	0.0842105	0							0.483667	0.433889	0.510994	0.543789	0.573212	0.595969
11	a	Dharwad	Karnataka	0.203873	0.144172	0.0847118	0.0381825	0.0422222	0.0179888	0.0127211	0.0557353	0.0327486	0.0290355	0.507551	0.47094	0.52073	0.555985	0.598464	0.644613
	b	Bilaspur	Chhattisgarh	0.161651	0.131451	0.0519632	0.0250952							0.394108	0.370161	0.422551	0.455117	0.487344	0.515637
12	a	Washim	Maharashtra	0.196032	0.158435	0.100752	0.0265794	0.0199047	0.0124011	0.0100227	0.0162903	0.0103593	0.0455175	0.524398	0.481798	0.533068	0.562285	0.592867	0.624959
	b	Thane	Maharashtra	0.176127	0.148413	0.0903926	0.0145714							0.466733	0.429504	0.484422	0.51201	0.53868	0.564513
13	a	Ashoknagar	Madhya Pradesh	0.188191	0.163832	0.100585	0.0265794	0.0428254	0.075719	0.0659184	0.0236767	0.0145363	0.0388044	0.520257	0.479187	0.528364	0.555445	0.581995	0.606669
	b	Solapur	Maharashtra	0.145365	0.0979138	0.0860485	0.0163254							0.369246	0.345653	0.382945	0.404026	0.428274	0.459311
14	a	Uttar Bastar Kanker	Chhattisgarh	0.186381	0.139932	0.103425	0.0263095	0.0422222	0.0441564	0.033152	0.0368479	0.0272347	0.0190937	0.494658	0.456048	0.501004	0.527121	0.556172	0.5909
	b	Wayanad	Kerala	0.144159	0.10678	0.0761905	0.0214524							0.367535	0.348582	0.383244	0.40442	0.428368	0.456682
15	a	Jabalpur	Madhya Pradesh	0.185175	0.139546	0.0992481	0.0327857	0.0506667	0.040411	0.0304535	0.0218481	0.0155388	0.0420681	0.490484	0.456755	0.497101	0.522684	0.552249	0.587151
	b	Ratnagiri	Maharashtra	0.134508	0.109093	0.0837093	0.0188889							0.36646	0.346199	0.377766	0.394348	0.410479	0.429263
16	a	Raigarh	Maharashtra	0.174317	0.115261	0.0892231	0.0392619	0.044635	0.00699609	0.0046259	0.0569829	0.0441103	0.0174767	0.442355	0.418063	0.450694	0.475751	0.509328	0.550399
	b	Sonitpur	Assam	0.129683	0.110635	0.0451128	0.0315714							0.328711	0.317002	0.350118	0.372962	0.39649	0.416436
Situation		District	State	q = wyWA	r = wyAN	s = wyST	t = wyOW	q1-q2	(q1/r1)*(r1-r2)	r1-r2	(r1/s1)*(s1-s2)	(s1-s2)	(s1/t1)*(t1-t2)	Geometric	Linear	MANUSH (α = 2)	MANUSH (α = 3)	MANUSH (α = 5)	MANUSH (α = 10)
17	a	Tiruvannamalai	Tamil Nadu	0.208698	0.0967419	0.0944444	0.0371032	0.0687619	0.00973209	0.0045113	0.023297	0.0227437	0.0456769	0.483444	0.436988	0.491391	0.536294	0.596459	0.657885
	b	Mandya	Karnataka	0.139936	0.0922306	0.0717007	0.0191587							0.349093	0.323026	0.358246	0.381005	0.408706	0.441821
Cases rewarded as result of Shortfall sensitivity
Situation		District	State	q = wyST	r = wyOW	s = wyAN	t = wyWA	q1-q2	(q1/r1)*(r1-r2)	r1-r2	(r1/s1)*(s1-s2)	(s1-s2)	(s1/t1)*(t1-t2)	Geometric	Linear	MANUSH (α = 2)	MANUSH (α = 3)	MANUSH (α = 5)	MANUSH (α = 10)
1	a	Rajouri	Jammu & Kashmir	0.141474	0.105643	0.0765246	0.0669524	0.0462585	0.0328841	0.0245556	0.00276792	0.002005	0.00482585	0.402302	0.390594	0.398226	0.407096	0.422884	0.448398
	b	Bathinda	Punjab	0.0952154	0.0810873	0.0745196	0.0627302							0.319424	0.313553	0.30983	0.307893	0.305833	0.308158
2	a	Rajouri	Jammu & Kashmir	0.141474	0.105643	0.0765246	0.0669524	0.0535828	0.0280057	0.0209127	0.0212208	0.0153717	0.0179247	0.402302	0.390594	0.398226	0.407096	0.422884	0.448398
	b	Shupiyan	Jammu & Kashmir	0.0878911	0.0847302	0.0611529	0.0512698							0.289274	0.285044	0.285063	0.286136	0.288047	0.292554

## Sheet: 8. Hiatus Sensitivity Cases
Examples explaining Hiatus Sensitivity to Level
				Weighted Standardized values				Weighted Average	Aggregation Scores			ʋk = (GHIk - µGHIk)
Situation		Districts	State	wyST	wyWA	wyAN	wyOW	µ	GM	LA	MANUSH (α = 2)	Geometric -µ	Linear - µ	MANUSH - µ
1	a	Bhopal	Madhya Pradesh	0.183492	0.126667	0.129156	0.0337302	0.473045	0.539065	0.473045	0.507914	0.0660197	0	0.034869
	b	Chandauli	Uttar Pradesh	0.166916	0.107365	0.110944	0.0124127	0.397638	0.449019	0.397638	0.445052	0.0513812	0	0.0474142

## Sheet: 9.Districts under NNM & MANUSH
List and ranking of districts phased under National Nutrition Mission (NNM) and its priority categorisation based on MANUSH scores
S.No.	Districts	State	weighted_s	weighted_w	weighted_a	weighted_ow	MANUSH (α=2) scores	MANUSH (α=2) rank	Priority based on MANUSH Scores	NNM rank	NNM Phase
1	Nicobars	Andaman and Nicobars	0.078254	0.0446349	0.0843776	0.0640873	0.271826	35	3	606	2
2	North & Middle Andaman	Andaman and Nicobars	0.125283	0.191206	0.0790309	0.0287381	0.476059	425	2	389	1
3	South Andaman	Andaman and Nicobars	0.077483	0.0940952	0.0828739	0.040881	0.298959	60	3	608	2
4	Srikakulam	Andhra Pradesh	0.107937	0.0940952	0.117962	0.0060714	0.362798	168	3	484	1
5	Vizianagaram	Andhra Pradesh	0.141859	0.113397	0.131495	0	0.438232	346	2	301	1
6	Visakhapatnam	Andhra Pradesh	0.116032	0.103746	0.107769	0.035754	0.376558	198	3	432	1
7	East Godavari	Andhra Pradesh	0.10678	0.0922857	0.10543	0.0086349	0.344726	128	3	491	1
8	West Godavari	Andhra Pradesh	0.109864	0.0886667	0.0920635	0.0245556	0.332898	110	3	470	1
9	Krishna	Andhra Pradesh	0.0871202	0.124857	0.097076	0.052754	0.367662	181	3	574	2
10	Guntur	Andhra Pradesh	0.0851927	0.107968	0.113784	0.0111984	0.34956	138	3	584	2
11	Prakasam	Andhra Pradesh	0.108707	0.0922857	0.0940685	0.0205079	0.336282	113	3	480	1
12	Sri Potti Sriramulu Nellore	Andhra Pradesh	0.113333	0.101936	0.0842105	0.018754	0.342334	124	3	450	2
13	Y.S.R.	Andhra Pradesh	0.139932	0.107968	0.0932331	0.0075556	0.390837	229	2	314	1
14	Kurnool	Andhra Pradesh	0.17	0.113397	0.091061	0.0074206	0.4375	343	2	151	1
15	Anantapur	Andhra Pradesh	0.155352	0.0916825	0.0885547	0	0.392758	234	2	230	1
16	Chittoor	Andhra Pradesh	0.121043	0.109175	0.0778613	0.0329206	0.358885	156	3	410	1
17	Tawang	Arunanchal Pradesh	0.0790249	0.117016	0.0708438	0.164333	0.445528	363	2	603	3
18	West Kameng	Arunanchal Pradesh	0.105238	0.0434286	0.0646617	0.0639524	0.284793	49	3	497	3
19	East Kameng	Arunanchal Pradesh	0.161905	0.0910794	0.0710109	0.0789286	0.418191	288	2	195	1
20	Papumpare	Arunanchal Pradesh	0.0975283	0.0573016	0.0893901	0.0686746	0.312119	76	3	531	3
21	Upper Subansiri	Arunanchal Pradesh	0.109093	0.0741905	0.083208	0.103349	0.365704	176	3	477	3
22	West Siang	Arunanchal Pradesh	0.133764	0.115809	0.0544695	0.0704286	0.387126	219	2	347	2
23	East Siang	Arunanchal Pradesh	0.0809524	0.109175	0.079198	0.0562619	0.326523	100	3	594	3
24	Upper Siang	Arunanchal Pradesh	0.0948299	0.177333	0.0736842	0.0801429	0.446941	367	2	544	3
25	Changlang	Arunanchal Pradesh	0.0905896	0.0965079	0.106099	0.0171349	0.333243	112	3	561	3
26	Tirap	Arunanchal Pradesh	0.153038	0.152	0.0915622	0.0720476	0.479146	432	2	240	2
27	Lower Subansiri	Arunanchal Pradesh	0.135306	0.144159	0.0760234	0.137889	0.493996	474	1	338	2
28	Kurung Kumey	Arunanchal Pradesh	0.149955	0.139936	0.0743525	0.068	0.446637	365	2	256	2
29	Dibang Valley	Arunanchal Pradesh	0.149569	0.0470476	0.0532999	0.102944	0.381114	210	2	258	2
30	Lower Dibang Valley	Arunanchal Pradesh	0.0859637	0.130889	0.0987469	0.0875635	0.400264	252	2	582	3
31	Lohit	Arunanchal Pradesh	0.104082	0.129079	0.0949039	0.0489762	0.385485	217	2	502	3
32	Anjaw	Arunanchal Pradesh	0.0809524	0.110381	0.0897243	0.0766349	0.35322	146	3	594	2
33	Kokrajhar	Assam	0.117959	0.0946984	0.0675021	0.0190238	0.325882	99	3	423	2
34	Dhubri	Assam	0.182721	0.133905	0.0711779	0.0678651	0.482681	445	1	93	1
35	Goalpara	Assam	0.164603	0.133302	0.0601504	0.0346746	0.435653	337	2	183	1
36	Barpeta	Assam	0.160748	0.100127	0.0504595	0.0329206	0.388424	222	2	200	1
37	Morigaon	Assam	0.148027	0.062127	0.0638262	0.0161905	0.339134	121	3	267	2
38	Nagaon	Assam	0.148027	0.0802222	0.0591479	0.0036429	0.34886	135	3	267	2
39	Sonitpur	Assam	0.110635	0.129683	0.0451128	0.0315714	0.350118	142	3	464	3
40	Lakhimpur	Assam	0.112948	0.0675556	0.0531328	0.0103889	0.278142	40	3	454	3
41	Dhemaji	Assam	0.136848	0.0373968	0.0649958	0.0066111	0.305264	67	3	331	2
42	Tinsukia	Assam	0.138775	0.0892698	0.0711779	0.0380476	0.359018	157	3	323	2
43	Dibrugarh	Assam	0.128367	0.135111	0.0878864	0.044254	0.411908	272	2	375	2
44	Sivasagar	Assam	0.136848	0.0500635	0.0559733	0.0434444	0.316688	84	3	331	2
45	Jorhat	Assam	0.0982993	0.0892698	0.0634921	0.0211825	0.290633	55	3	527	3
46	Golaghat	Assam	0.125669	0.0838413	0.0556391	0.049381	0.329122	103	3	388	2
47	Karbi Anglong	Assam	0.108322	0.112794	0.0411028	0.0091746	0.31654	83	3	482	3
48	Dima Hasao	Assam	0.133764	0.038	0.0482874	0.0198333	0.290305	54	3	347	2
49	Cachar	Assam	0.139932	0.184571	0.0516291	0.0542381	0.475768	424	2	314	2
50	Karimganj	Assam	0.163061	0.106159	0.0411028	0.023881	0.391475	232	2	189	1
51	Hailakandi	Assam	0.146871	0.115206	0.0484545	0.0214524	0.379249	205	3	273	2
52	Bongaigaon	Assam	0.150726	0.142349	0.0576441	0.0827064	0.45057	377	2	251	2
53	Chirang	Assam	0.154581	0.0784127	0.059482	0.0342698	0.364375	171	3	236	2
54	Kamrup	Assam	0.128367	0.113397	0.0563074	0.0134921	0.353376	147	3	375	2
55	Kamrup Metropolitan	Assam	0.0948299	0.0663492	0.0576441	0.0269841	0.258155	27	3	544	3
56	Nalbari	Assam	0.103311	0.0922857	0.0756892	0.023746	0.311999	75	3	508	3
57	Baksa	Assam	0.124898	0.0633333	0.0651629	0.0303571	0.307659	70	3	395	2
58	Darrang	Assam	0.167687	0.115809	0.0758563	0.0404762	0.432305	326	2	167	1
59	Udalguri	Assam	0.150726	0.110381	0.0663325	0.0541032	0.401643	255	2	251	2
60	Pashchim Champaran	Bihar	0.168073	0.130889	0.104094	0.0110635	0.46391	403	2	163	1
61	Purba Champaran	Bihar	0.18195	0.108571	0.109774	0.0113333	0.466924	410	2	97	1
62	Sheohar	Bihar	0.204308	0.0892698	0.106433	0.0180794	0.484168	446	1	20	1
63	Sitamarhi	Bihar	0.220884	0.0953016	0.115288	0.0281984	0.524294	556	1	6	1
64	Madhubani	Bihar	0.199683	0.115206	0.105096	0.0244206	0.497482	484	1	29	1
65	Supaul	Bihar	0.185419	0.126063	0.120969	0.0063413	0.498092	487	1	81	1
66	Araria	Bihar	0.186576	0.137524	0.103258	0.0191587	0.497349	483	1	74	1
67	Kishanganj	Bihar	0.180794	0.137524	0.108939	0.0279286	0.495403	478	1	98	1
68	Purnia	Bihar	0.200839	0.12546	0.111111	0.0180794	0.512468	529	1	25	1
69	Katihar	Bihar	0.18966	0.124857	0.102423	0.0219921	0.488756	457	1	59	1
70	Madhepura	Bihar	0.199683	0.145968	0.10259	0.0147063	0.524155	555	1	29	1
71	Saharsa	Bihar	0.169229	0.144762	0.114286	0.0276587	0.492208	469	1	155	1
72	Darbhanga	Bihar	0.188889	0.100127	0.116792	0.0052619	0.476239	427	2	64	1
73	Muzaffarpur	Bihar	0.184648	0.105556	0.0977444	0.0165952	0.458645	392	2	85	1
74	Gopalganj	Bihar	0.137234	0.0995238	0.10543	0.0252302	0.393285	235	2	329	1
75	Siwan	Bihar	0.1461	0.0904762	0.10543	0.0202381	0.396025	244	2	276	2
76	Saran	Bihar	0.17771	0.109175	0.103425	0.0144365	0.455882	386	2	109	1
77	Vaishali	Bihar	0.207007	0.0910794	0.112615	0.0089048	0.494098	475	1	17	1
78	Samastipur	Bihar	0.18966	0.110984	0.109273	0.0147063	0.480523	436	1	59	1
79	Begusarai	Bihar	0.173084	0.110984	0.104762	0.027254	0.454154	384	2	136	1
80	Khagaria	Bihar	0.191973	0.10254	0.105931	0.0184841	0.474466	423	2	52	1
81	Bhagalpur	Bihar	0.179637	0.139333	0.117126	0.017	0.500939	498	1	101	1
82	Banka	Bihar	0.191202	0.156825	0.117627	0.0210476	0.536796	578	1	54	1
83	Munger	Bihar	0.179637	0.129683	0.104428	0.0141667	0.479519	434	2	101	1
84	Lakhisarai	Bihar	0.195057	0.121238	0.110777	0.0109286	0.498822	490	1	41	1
85	Sheikhpura	Bihar	0.178866	0.174317	0.110276	0.0072857	0.533806	573	1	105	1
86	Nalanda	Bihar	0.208549	0.146571	0.0985798	0.011873	0.534668	575	1	13	1
87	Patna	Bihar	0.167687	0.171905	0.0862155	0.0105238	0.499118	492	1	167	1
88	Bhojpur	Bihar	0.167687	0.156825	0.117962	0.0160556	0.505475	509	1	167	1
89	Buxar	Bihar	0.169229	0.118222	0.0999165	0.0210476	0.450132	374	2	155	1
90	Kaimur (Bhabua)	Bihar	0.207392	0.129079	0.105263	0.0125476	0.520462	548	1	16	1
91	Rohtas	Bihar	0.186962	0.120032	0.102423	0.0132222	0.478859	430	2	72	1
92	Gaya	Bihar	0.203923	0.154413	0.0985798	0.0140317	0.53648	577	1	21	1
93	Nawada	Bihar	0.186576	0.129079	0.0942356	0.0190238	0.481591	440	1	74	1
94	Jamui	Bihar	0.176939	0.177333	0.102423	0.017	0.530001	564	1	112	1
95	Jehanabad	Bihar	0.200839	0.118222	0.10259	0.0111984	0.498156	488	1	25	1
96	Arwal	Bihar	0.193515	0.185175	0.111612	0.0137619	0.567758	607	1	46	1
97	Aurangabad	Bihar	0.186191	0.149587	0.0892231	0.0268492	0.501069	500	1	77	1
98	Chandigarh	Chandigarh	0.112524	0.0690032	0.122205	0.0298175	0.356373	149	3	Not ranked	Not listed
99	Bilaspur	Chhattisgarh	0.131451	0.161651	0.0519632	0.0250952	0.422551	301	2	358	2
100	Korea (Koriya)	Chhattisgarh	0.117959	0.174921	0.0563074	0.0188889	0.42838	318	2	423	2
101	Surguja	Chhattisgarh	0.124512	0.134508	0.0644946	0.0145714	0.380837	209	2	396	2
102	Jashpur	Chhattisgarh	0.135306	0.11219	0.0519632	0.0180794	0.359973	158	3	338	1
103	Korba	Chhattisgarh	0.127982	0.155016	0.06533	0.0098492	0.413568	277	2	377	1
104	Janjgir - Champa	Chhattisgarh	0.141859	0.130889	0.059482	0	0.394759	240	2	301	2
105	Kabirdham	Chhattisgarh	0.155737	0.106159	0.0628237	0.0473571	0.399181	250	2	225	1
106	Rajnandgaon	Chhattisgarh	0.188118	0.103746	0.0496241	0.0765	0.456139	387	2	68	1
107	Durg	Chhattisgarh	0.132222	0.127873	0.0741855	0.0132222	0.388508	223	2	355	3
108	Raipur	Chhattisgarh	0.147642	0.117619	0.0786967	0.150167	0.495899	479	1	271	1
109	Mahasamund	Chhattisgarh	0.168458	0.119429	0.0634921	0.0160556	0.423408	308	2	162	1
110	Dhamtari	Chhattisgarh	0.131837	0.162857	0.0880535	0.0163254	0.445363	362	2	356	2
111	Uttar Bastar Kanker	Chhattisgarh	0.139932	0.186381	0.103425	0.0263095	0.501004	499	1	314	Not listed
112	Bastar	Chhattisgarh	0.160363	0.204476	0.0992481	0.0124127	0.544215	588	1	202	1
113	Narayanpur	Chhattisgarh	0.188889	0.183968	0.0805347	0.0107937	0.53926	583	1	64	1
114	Dakshin Bastar Dantewada	Chhattisgarh	0.170385	0.194825	0.119131	0.0379127	0.561784	602	1	148	1
115	Bijapur	Chhattisgarh	0.185805	0.156825	0.0857143	0.103484	0.542959	586	1	79	1
116	Raigarh	Chhattisgarh	0.151111	0.117016	0.0648287	0.0163254	0.395737	242	2	248	2
117	Diu	Daman and Diu	0.143787	0.103143	0.120468	0.0206429	0.420336	295	2	291	1
118	Daman	Daman and Diu	0.0728571	0.159238	0.124144	0.0099841	0.419993	294	2	618	2
119	North West	Delhi	0.148798	0.107365	0.12264	0.0360238	0.437065	341	2	261	1
120	North	Delhi	0.109864	0.0814286	0.104261	0.0174048	0.337815	117	3	470	3
121	North East	Delhi	0.107551	0.0766032	0.0778613	0.0124127	0.300583	61	3	486	2
122	East	Delhi	0.0867347	0.142952	0.0813701	0.032381	0.368916	186	3	577	3
123	New Delhi	Delhi	0.109864	0.122444	0.112782	0.0124127	0.390587	226	2	470	3
124	Central	Delhi	0.141088	0.138127	0.128989	0.0049921	0.461061	397	2	306	2
125	West	Delhi	0.144172	0.106762	0.108271	0.0190238	0.411224	268	2	287	1
126	South West	Delhi	0.126054	0.076	0.108271	0.0303571	0.362028	164	3	386	2
127	South	Delhi	0.120658	0.127873	0.11345	0.0329206	0.413985	280	2	411	2
128	Dadra & Nagar Haveli	Dadra & Nagar Haveli	0.160787	0.168829	0.141403	0.0338651	0.53703	579	1	Not ranked	Not listed
129	North Goa	Goa	0.0824943	0.105556	0.0810359	0.0522143	0.322582	94	3	588	1
130	South Goa	Goa	0.0705442	0.167079	0.0803676	0.0468175	0.398365	249	2	624	1
131	Kachchh	Gujarat	0.157279	0.189397	0.136007	0.017	0.550717	596	1	216	2
132	Banaskantha	Gujarat	0.156893	0.130286	0.0955723	0.0217222	0.442232	354	2	219	2
133	Patan	Gujarat	0.144943	0.147778	0.112281	0.0097143	0.460646	395	2	284	2
134	Mahesana	Gujarat	0.156122	0.152603	0.129992	0.0167302	0.497683	485	1	222	2
135	Sabarkantha	Gujarat	0.195057	0.141746	0.121136	0.0226667	0.529254	563	1	41	1
136	Gandhinagar	Gujarat	0.140703	0.174921	0.123141	0.0327857	0.50452	507	1	311	2
137	Ahmadabad	Gujarat	0.113333	0.16346	0.126984	0.0043175	0.461306	399	2	450	3
138	Surendranagar	Gujarat	0.175397	0.167079	0.128321	0.0260397	0.53819	582	1	126	1
139	Rajkot	Gujarat	0.119116	0.141143	0.0962406	0.0446587	0.416294	283	2	419	2
140	Jamnagar	Gujarat	0.107551	0.188794	0.126483	0.0302222	0.49492	477	1	486	3
141	Porbandar	Gujarat	0.0871202	0.153206	0.118296	0.0435794	0.423521	310	2	574	3
142	Junagadh	Gujarat	0.107551	0.183365	0.128822	0.0307619	0.489525	461	1	486	3
143	Amreli	Gujarat	0.145714	0.148381	0.124478	0.068	0.492004	468	1	279	2
144	Bhavnagar	Gujarat	0.186576	0.156825	0.115622	0.0064762	0.527405	559	1	74	1
145	Anand	Gujarat	0.185805	0.130889	0.0997494	0.0685397	0.503268	505	1	79	1
146	Kheda	Gujarat	0.175397	0.164064	0.0897243	0.0098492	0.501463	501	1	126	1
147	Panchmahal	Gujarat	0.155737	0.218952	0.0838764	0.003373	0.550183	595	1	225	2
148	Dohad	Gujarat	0.171156	0.150191	0.0984127	0.0041825	0.484911	449	1	145	1
149	Vadodara	Gujarat	0.168844	0.0983175	0.0907268	0.0071508	0.421268	297	2	158	1
150	Narmada	Gujarat	0.182721	0.215937	0.0895572	0.0265794	0.582236	616	1	93	1
151	Bharuch	Gujarat	0.159977	0.177333	0.0949039	0.0132222	0.502958	503	1	203	2
152	The Dangs	Gujarat	0.185419	0.259365	0.12381	0	0.668479	639	1	81	1
153	Navsari	Gujarat	0.149955	0.161651	0.0867168	0.0303571	0.466868	409	2	256	2
154	Valsad	Gujarat	0.166916	0.182762	0.0842105	0	0.510994	525	1	174	1
155	Surat	Gujarat	0.115646	0.158032	0.0706767	0.0523492	0.419572	293	2	438	2
156	Tapi	Gujarat	0.13839	0.215937	0.0827068	0.0393968	0.532299	569	1	324	2
157	Chamba	Himachal Pradesh	0.115261	0.0904762	0.110777	0.0326508	0.36465	172	3	441	1
158	Kangra	Himachal Pradesh	0.0986848	0.0681587	0.0790309	0.0133571	0.281938	45	3	522	3
159	Lahul and Spiti	Himachal Pradesh	0.0886621	0.12546	0.158229	0.0678651	0.450988	379	2	570	3
160	Kullu	Himachal Pradesh	0.0732426	0.0681587	0.0917293	0.0333254	0.273174	37	3	615	3
161	Mandi	Himachal Pradesh	0.101383	0.0790159	0.0631579	0.0327857	0.287156	52	3	512	3
162	Hamirpur	Himachal Pradesh	0.112948	0.076	0.0688388	0.0501905	0.313883	79	3	454	1
163	Una	Himachal Pradesh	0.0871202	0.0645397	0.0945698	0.0218571	0.28442	48	3	574	2
164	Bilaspur	Himachal Pradesh	0.104853	0.0790159	0.0472849	0.0350794	0.281229	44	3	358	2
165	Solan	Himachal Pradesh	0.106395	0.105556	0.119967	0.0223968	0.377754	202	3	493	1
166	Sirmaur	Himachal Pradesh	0.0905896	0.117619	0.108772	0.0318413	0.365055	174	3	561	3
167	Shimla	Himachal Pradesh	0.116803	0.0904762	0.116959	0.0124127	0.369094	187	3	430	1
168	Kinnaur	Himachal Pradesh	0.0709297	0.0747937	0.138847	0.0085	0.338391	120	3	623	3
169	Panchkula	Haryana	0.0828798	0.191809	0.110944	0.0511349	0.473064	421	2	587	3
170	Ambala	Haryana	0.0763265	0.228603	0.12548	0.115492	0.57705	613	1	609	3
171	Yamunanagar	Haryana	0.115646	0.161651	0.0969089	0.0344048	0.437386	342	2	438	2
172	Kurukshetra	Haryana	0.12297	0.145365	0.105931	0.040881	0.433286	328	2	405	2
173	Kaithal	Haryana	0.129524	0.143556	0.113617	0.0315714	0.44264	356	2	366	2
174	Karnal	Haryana	0.15805	0.119429	0.126149	0.0837857	0.487355	454	1	213	2
175	Panipat	Haryana	0.171927	0.151397	0.10944	0.0211825	0.497938	486	1	142	1
176	Sonipat	Haryana	0.154966	0.130286	0.0979114	0.0257698	0.442421	355	2	233	2
177	Jind	Haryana	0.100227	0.161048	0.127987	0.0268492	0.45031	375	2	518	3
178	Fatehabad	Haryana	0.109864	0.124857	0.117794	0.0732619	0.423282	305	2	470	3
179	Sirsa	Haryana	0.131837	0.135714	0.120969	0.0267143	0.442019	353	2	356	2
180	Hisar	Haryana	0.0986848	0.141746	0.110944	0.0368333	0.407621	265	2	522	3
181	Bhiwani	Haryana	0.135306	0.0946984	0.124979	0.0273889	0.408322	266	2	338	2
182	Rohtak	Haryana	0.141088	0.0820317	0.127485	0.0160556	0.405976	263	2	306	2
183	Jhajjar	Haryana	0.0859637	0.0934921	0.118463	0.0360238	0.346676	132	3	582	3
184	Mahendragarh	Haryana	0.0905896	0.115809	0.123141	0.0882381	0.412614	275	2	561	3
185	Rewari	Haryana	0.107165	0.110381	0.129992	0.0201032	0.39561	241	2	489	3
186	Gurgaon	Haryana	0.158821	0.107968	0.11061	0.0141667	0.434039	332	2	206	2
187	Mewat	Haryana	0.20161	0.103746	0.13985	0.0570714	0.532485	570	1	23	1
188	Faridabad	Haryana	0.11449	0.118825	0.125313	0.0180794	0.406504	264	2	448	3
189	Palwal	Haryana	0.131066	0.129079	0.125647	0	0.435403	336	2	359	2
190	Garhwa	Jharkhand	0.175782	0.188794	0.109273	0.006746	0.547705	593	1	122	1
191	Chatra	Jharkhand	0.191202	0.184571	0.101253	0.017	0.556826	600	1	54	1
192	Kodarma	Jharkhand	0.163447	0.122444	0.120969	0.0157857	0.464947	405	2	188	1
193	Giridih	Jharkhand	0.176553	0.142349	0.124311	0.0250952	0.507856	516	1	116	1
194	Deoghar	Jharkhand	0.172698	0.143556	0.107937	0.0167302	0.488086	456	1	138	1
195	Godda	Jharkhand	0.208163	0.149587	0.134837	0.0064762	0.566232	606	1	14	1
196	Sahibganj	Jharkhand	0.193515	0.148381	0.117627	0.0284683	0.532078	568	1	46	1
197	Pakur	Jharkhand	0.199683	0.145968	0.124144	0.0283333	0.543735	587	1	29	1
198	Dhanbad	Jharkhand	0.148413	0.169492	0.116792	0.0338651	0.500368	496	1	264	1
199	Bokaro	Jharkhand	0.153424	0.222571	0.123642	0.0133571	0.58158	615	1	239	2
200	Lohardaga	Jharkhand	0.160748	0.174317	0.108438	0.0223968	0.51149	527	1	200	1
201	Purbi Singhbhum	Jharkhand	0.151497	0.244889	0.111111	0.0165952	0.604132	626	1	247	2
202	Palamu	Jharkhand	0.175011	0.143556	0.0994152	0.0292778	0.486576	453	1	131	1
203	Latehar	Jharkhand	0.170385	0.174921	0.0837093	0.0315714	0.508289	520	1	148	1
204	Hazaribagh	Jharkhand	0.190045	0.147778	0.107435	0.0396667	0.521051	551	1	57	1
205	Ramgarh	Jharkhand	0.149184	0.182762	0.119131	0.0160556	0.517506	542	1	260	2
206	Dumka	Jharkhand	0.168844	0.249714	0.125146	0.0116032	0.638317	638	1	158	1
207	Jamtara	Jharkhand	0.17	0.179746	0.123141	0.0180794	0.541288	585	1	151	1
208	Ranchi	Jharkhand	0.156893	0.164064	0.108271	0.0087698	0.491863	467	1	219	2
209	Khunti	Jharkhand	0.154581	0.259365	0.108271	0.0124127	0.627393	635	1	236	2
210	Gumla	Jharkhand	0.176553	0.191206	0.123308	0.0290079	0.565713	605	1	116	1
211	Simdega	Jharkhand	0.151111	0.221365	0.133667	0.032381	0.588793	620	1	248	2
212	Pashchimi Singhbhum	Jharkhand	0.22898	0.22619	0.140017	0.0116032	0.686393	640	1	4	1
213	Saraikela Kharsawan	Jharkhand	0.173855	0.14054	0.136842	0.0105238	0.512707	531	1	132	1
214	Kupwara	Jammu & Kashmir	0.11873	0.0307619	0.103759	0.0319762	0.320152	89	3	421	2
215	Badgam	Jammu & Kashmir	0.0786395	0.0253333	0.0925647	0.0345397	0.251721	24	3	605	2
216	Leh	Jammu & Kashmir	0.0794104	0.0747937	0.0723475	0.0542381	0.276931	38	3	602	3
217	Kargil	Jammu & Kashmir	0.152653	0.0410159	0.0815372	0.0535635	0.363044	169	3	242	2
218	Punch	Jammu & Kashmir	0.106395	0.106762	0.0723475	0.0891825	0.370351	189	3	493	3
219	Rajouri	Jammu & Kashmir	0.141474	0.0669524	0.0765246	0.105643	0.398226	248	2	303	2
220	Kathua	Jammu & Kashmir	0.121429	0.0922857	0.0664996	0.0845952	0.364815	173	3	408	2
221	Baramula	Jammu & Kashmir	0.110249	0.0874603	0.0885547	0.180119	0.479105	431	2	466	2
222	Bandipore	Jammu & Kashmir	0.0790249	0.0373968	0.0773601	0.0489762	0.247431	21	3	603	3
223	Srinagar	Jammu & Kashmir	0.103696	0.149587	0.0599833	0.121429	0.443424	359	2	505	3
224	Ganderbal	Jammu & Kashmir	0.094059	0.027746	0.0651629	0.0236111	0.234706	14	3	549	3
225	Pulwama	Jammu & Kashmir	0.0875057	0.0627302	0.0700084	0.0627381	0.279359	42	3	573	3
226	Shupiyan	Jammu & Kashmir	0.0878911	0.0512698	0.0611529	0.0847302	0.285063	50	3	572	3
227	Anantnag	Jammu & Kashmir	0.0701587	0.0325714	0.0427736	0.0624683	0.211546	5	3	625	3
228	Kulgam	Jammu & Kashmir	0.0805669	0.0446349	0.0780284	0.0387222	0.247774	22	3	597	3
229	Doda	Jammu & Kashmir	0.139546	0.0796191	0.0527987	0.0851349	0.370055	188	3	318	2
230	Ramban	Jammu & Kashmir	0.129524	0.0977143	0.06132	0.0584206	0.357717	152	3	366	2
231	Kishtwar	Jammu & Kashmir	0.112948	0.0983175	0.0743525	0.0576111	0.345623	131	3	454	3
232	Udhampur	Jammu & Kashmir	0.166145	0.0796191	0.0960735	0.0403413	0.413691	278	2	179	1
233	Reasi	Jammu & Kashmir	0.0979138	0.104952	0.0908939	0.0091746	0.332539	108	3	529	3
234	Jammu	Jammu & Kashmir	0.0894331	0.0826349	0.0563074	0.104698	0.332602	109	3	568	3
235	Samba	Jammu & Kashmir	0.0755556	0.0313651	0.0766917	0.0439841	0.235422	15	3	611	3
236	Bijapur	Karnataka	0.173084	0.175524	0.113617	0.0184841	0.53174	567	1	79	1
237	Belgaum	Karnataka	0.141474	0.191206	0.110777	0.0314365	0.516497	538	1	303	2
238	Bagalkot	Karnataka	0.182336	0.148381	0.104595	0.0372381	0.508129	519	1	96	1
239	Bidar	Karnataka	0.164989	0.142349	0.115455	0.0684048	0.500187	494	1	181	1
240	Raichur	Karnataka	0.143401	0.210508	0.117962	0.0393968	0.554002	599	1	292	2
241	Koppal	Karnataka	0.215102	0.159238	0.113784	0.078254	0.58861	619	1	9	1
242	Gadag	Karnataka	0.13415	0.259968	0.118129	0.0581508	0.627008	634	1	345	2
243	Dharwad	Karnataka	0.144172	0.203873	0.0847118	0.0381825	0.52073	550	1	287	2
244	Uttara Kannada	Karnataka	0.1461	0.110381	0.0796993	0.0137619	0.391242	231	2	276	2
245	Haveri	Karnataka	0.168844	0.123048	0.106767	0.0418254	0.465797	408	2	158	1
246	Bellary	Karnataka	0.190816	0.162254	0.120802	0.0190238	0.544781	589	1	56	1
247	Chitradurga	Karnataka	0.110249	0.191809	0.107602	0.0167302	0.481946	443	1	466	3
248	Davanagere	Karnataka	0.178866	0.135111	0.110109	0.0244206	0.490449	464	1	105	1
249	Shimoga	Karnataka	0.136077	0.086254	0.0898914	0.0086349	0.360981	161	3	334	2
250	Udupi	Karnataka	0.0813379	0.126063	0.0939014	0.0167302	0.347466	133	3	592	3
251	Chikmagalur	Karnataka	0.0813379	0.134508	0.0967419	0.0122778	0.361543	163	3	592	3
252	Tumkur	Karnataka	0.110249	0.158032	0.0898914	0.0433095	0.424106	313	2	466	3
253	Bangalore	Karnataka	0.108322	0.174317	0.0863826	0.0615238	0.451513	380	2	482	3
254	Mandya	Karnataka	0.0717007	0.139936	0.0922306	0.0191587	0.358246	154	3	622	3
255	Hassan	Karnataka	0.104082	0.115206	0.0887218	0.0082302	0.349874	141	3	502	3
256	Dakshina Kannada	Karnataka	0.0921315	0.103143	0.0907268	0.015381	0.324672	96	3	558	3
257	Kodagu	Karnataka	0.114875	0.0989206	0.0778613	0.0415556	0.342849	125	3	446	2
258	Mysore	Karnataka	0.0967574	0.104349	0.100418	0.0403413	0.349421	137	3	535	3
259	Chamarajanagar	Karnataka	0.117574	0.115206	0.0888889	0.0241508	0.368671	184	3	427	2
260	Gulbarga	Karnataka	0.201225	0.205079	0.120969	0.0234762	0.611019	629	1	24	1
261	Yadgir	Karnataka	0.213946	0.188794	0.123642	0.0597698	0.618914	631	1	10	1
262	Kolar	Karnataka	0.123356	0.110984	0.0957393	0.023881	0.377325	201	3	401	2
263	Chikkaballapura	Karnataka	0.145329	0.103746	0.105096	0.0620635	0.422733	302	2	283	2
264	Bangalore Rural	Karnataka	0.110635	0.137524	0.0815372	0.0568016	0.395887	243	2	464	3
265	Ramanagara	Karnataka	0.0848073	0.122444	0.0900585	0.0161905	0.341658	123	3	585	3
266	Kasaragod	Kerala	0.0720862	0.0585079	0.0629908	0.0055317	0.219548	6	3	619	2
267	Kannur	Kerala	0.0975283	0.0615238	0.0736842	0.090127	0.320257	91	3	531	1
268	Wayanad	Kerala	0.10678	0.144159	0.0761905	0.0214524	0.383244	215	2	491	1
269	Kozhikode	Kerala	0.0693878	0.0814286	0.0663325	0.0994365	0.313528	78	3	626	3
270	Malappuram	Kerala	0.101383	0.134508	0.0912281	0.0435794	0.383959	216	2	512	1
271	Palakkad	Kerala	0.0778685	0.062127	0.0686717	0.0110635	0.237464	17	3	607	3
272	Thrissur	Kerala	0.0801814	0.0922857	0.0658313	0.0466825	0.286309	51	3	600	3
273	Ernakulam	Kerala	0.0478005	0.0959048	0.0390977	0.0179444	0.225684	11	3	637	3
274	Idukki	Kerala	0.0582086	0.145968	0.0491228	0.062873	0.344462	127	3	633	3
275	Kottayam	Kerala	0.0848073	0.0977143	0.0564745	0.0503254	0.292928	57	3	585	3
276	Alappuzha	Kerala	0.0558957	0.100127	0.041604	0.0532937	0.260181	29	3	634	3
277	Pathanamthitta	Kerala	0.0512698	0.0868571	0.0307435	0.0439841	0.223296	9	3	636	3
278	Kollam	Kerala	0.0555102	0.113397	0.0302423	0.0514048	0.27291	36	3	635	3
279	Thiruvananthapuram	Kerala	0.0751701	0.0790159	0.0342523	0.0469524	0.241534	19	3	612	3
280	Lakshadweep	Lakshadweep	0.105932	0.0943365	0.0896241	0.022127	0.330782	106	3	Not ranked	Not listed
281	Nandurbar	Maharashtra	0.183492	0.240064	0.100418	0.0604444	0.633438	637	1	87	1
282	Dhule	Maharashtra	0.152653	0.182762	0.111947	0.0310317	0.517846	544	1	242	1
283	Jalgaon	Maharashtra	0.140318	0.196032	0.100585	0.0279286	0.513457	533	1	312	1
284	Buldana	Maharashtra	0.169229	0.12727	0.0720134	0.0132222	0.437896	345	2	155	1
285	Akola	Maharashtra	0.158821	0.136921	0.0888889	0.0265794	0.448166	371	2	206	2
286	Washim	Maharashtra	0.158435	0.196032	0.100752	0.0265794	0.533068	572	1	210	1
287	Amravati	Maharashtra	0.146871	0.148984	0.0843776	0.0503254	0.451734	381	2	273	1
288	Wardha	Maharashtra	0.117574	0.158032	0.0810359	0.0229365	0.418692	291	2	427	1
289	Nagpur	Maharashtra	0.13068	0.154413	0.0746867	0.0308968	0.425761	315	2	362	1
290	Bhandara	Maharashtra	0.156122	0.0977143	0.0718463	0.0132222	0.38726	220	2	222	2
291	Gondiya	Maharashtra	0.133764	0.179143	0.0952381	0.0427698	0.482266	444	1	347	1
292	Gadchiroli	Maharashtra	0.125283	0.276254	0.0974102	0.0099841	0.62299	632	1	389	1
293	Chandrapur	Maharashtra	0.124127	0.188794	0.0982456	0.0089048	0.481859	441	1	397	1
294	Yavatmal	Maharashtra	0.182721	0.173714	0.115121	0.040881	0.547563	592	1	93	1
295	Nanded	Maharashtra	0.155737	0.121238	0.0895572	0.0501905	0.434812	335	2	225	1
296	Hingoli	Maharashtra	0.152653	0.145968	0.0860485	0.0331905	0.450447	376	2	242	1
297	Parbhani	Maharashtra	0.178866	0.119429	0.087051	0.0277937	0.456726	390	2	105	1
298	Jalna	Maharashtra	0.17	0.135111	0.0827068	0.0129524	0.454867	385	2	151	1
299	Aurangabad	Maharashtra	0.148798	0.12546	0.0639933	0.0226667	0.402881	257	2	77	1
300	Nashik	Maharashtra	0.167687	0.193016	0.0883876	0.0056667	0.528863	561	1	167	1
301	Thane	Maharashtra	0.148413	0.176127	0.0903926	0.0145714	0.484422	447	1	264	2
302	Mumbai Suburban	Maharashtra	0.0821088	0.122444	0.116959	0.0366984	0.374735	196	3	589	3
303	Mumbai	Maharashtra	0.0982993	0.155619	0.109774	0.0590952	0.434506	334	2	527	1
304	Raigarh	Maharashtra	0.115261	0.174317	0.0892231	0.0392619	0.450694	378	2	248	2
305	Pune	Maharashtra	0.0863492	0.141143	0.0892231	0.0283333	0.371563	191	3	579	3
306	Ahmadnagar	Maharashtra	0.128753	0.130889	0.0790309	0.0368333	0.397255	245	2	372	1
307	Bid	Maharashtra	0.145714	0.177936	0.0959064	0.0381825	0.492709	470	1	279	1
308	Latur	Maharashtra	0.133764	0.135714	0.0895572	0.0300873	0.415699	281	2	347	2
309	Osmanabad	Maharashtra	0.166916	0.132095	0.06132	0.0446587	0.441665	352	2	174	1
310	Solapur	Maharashtra	0.0979138	0.145365	0.0860485	0.0163254	0.382945	214	2	529	3
311	Satara	Maharashtra	0.0898186	0.141746	0.0922306	0.047627	0.385654	218	2	564	3
312	Ratnagiri	Maharashtra	0.109093	0.134508	0.0837093	0.0188889	0.377766	203	3	477	3
313	Sindhudurg	Maharashtra	0.0998413	0.118222	0.0666667	0.0144365	0.33052	105	3	520	3
314	Kolhapur	Maharashtra	0.103696	0.155016	0.0755221	0.0164603	0.394581	239	2	505	3
315	Sangli	Maharashtra	0.0898186	0.105556	0.0828739	0.0134921	0.31672	85	3	564	1
316	West Garo Hills	Meghalaya	0.117959	0.129683	0.0880535	0.0603095	0.401135	254	2	423	2
317	East Garo Hills	Meghalaya	0.120658	0.0802222	0.125982	0.104968	0.427687	316	2	411	2
318	South Garo Hills	Meghalaya	0.0647619	0.217143	0.125146	0.0233413	0.507984	518	1	629	2
319	West Khasi Hills	Meghalaya	0.196984	0.103746	0.0598162	0.0473571	0.459976	394	2	37	1
320	Ribhoi	Meghalaya	0.198912	0.0566984	0.0741855	0.0655714	0.448186	372	2	32	1
321	East Khasi Hills	Meghalaya	0.186962	0.0663492	0.0778613	0.0387222	0.423356	307	2	72	1
322	Jaintia Hills	Meghalaya	0.195828	0.0953016	0.0556391	0.0338651	0.44429	360	2	40	1
323	Senapati (Excluding 3 Sub-Divisions)	Manipur	0.134921	0.0494603	0.0380952	0.0870238	0.336684	114	3	341	2
324	Tamenglong	Manipur	0.143016	0.0494603	0.0382623	0.0534286	0.322452	93	3	295	1
325	Churachandpur	Manipur	0.137619	0.0398095	0.0292398	0.0411508	0.296877	59	3	327	2
326	Bishnupur	Manipur	0.0952154	0.041619	0.0357561	0.0303571	0.22283	8	3	540	3
327	Thoubal	Manipur	0.116032	0.0422222	0.041604	0.0439841	0.26878	33	3	432	2
328	Imphal West	Manipur	0.0809524	0.0283492	0.0489557	0.0400714	0.20831	3	3	594	2
329	Imphal East	Manipur	0.100998	0.0470476	0.0347535	0.0201032	0.231472	12	3	514	3
330	Ukhrul	Manipur	0.126054	0.0434286	0.0429407	0.047627	0.289158	53	3	386	2
331	Chandel	Manipur	0.139161	0.0452381	0.047452	0.0553175	0.319509	88	3	321	1
332	Sheopur	Madhya Pradesh	0.200839	0.169492	0.12949	0.107937	0.610232	628	1	25	1
333	Morena	Madhya Pradesh	0.183878	0.177936	0.112448	0.0094444	0.546579	591	1	86	1
334	Bhind	Madhya Pradesh	0.183492	0.184571	0.119967	0.0179444	0.561213	601	1	87	1
335	Gwalior	Madhya Pradesh	0.164989	0.168889	0.11462	0.0176746	0.514126	534	1	181	1
336	Datia	Madhya Pradesh	0.188503	0.158032	0.122306	0.0144365	0.53766	580	1	66	1
337	Shivpuri	Madhya Pradesh	0.187347	0.155619	0.104762	0.0229365	0.520119	546	1	70	1
338	Tikamgarh	Madhya Pradesh	0.191587	0.115809	0.112114	0.0099841	0.489741	463	1	53	1
339	Chhatarpur	Madhya Pradesh	0.164603	0.114	0.11061	0.006881	0.447283	368	2	183	1
340	Panna	Madhya Pradesh	0.163061	0.144762	0.113951	0.0164603	0.481934	442	1	189	1
341	Sagar	Madhya Pradesh	0.15805	0.101936	0.112615	0.0184841	0.429963	322	2	213	2
342	Damoh	Madhya Pradesh	0.166531	0.126667	0.126483	0.027254	0.48081	437	1	177	1
343	Satna	Madhya Pradesh	0.158821	0.160444	0.11746	0.0257698	0.499934	493	1	206	2
344	Rewa	Madhya Pradesh	0.155737	0.108571	0.091061	0.0128175	0.412291	274	2	225	2
345	Umaria	Madhya Pradesh	0.158435	0.16527	0.122807	0.0255	0.510221	524	1	210	1
346	Neemuch	Madhya Pradesh	0.139932	0.148381	0.114954	0.0035079	0.457636	391	2	314	1
347	Mandsaur	Madhya Pradesh	0.131066	0.132095	0.110443	0.0160556	0.424096	312	2	359	1
348	Ratlam	Madhya Pradesh	0.17771	0.130889	0.126817	0.0138968	0.498254	489	1	109	1
349	Ujjain	Madhya Pradesh	0.138005	0.115809	0.115455	0.010119	0.418687	290	2	325	1
350	Shajapur	Madhya Pradesh	0.185419	0.180952	0.12949	0.0393968	0.571312	609	1	81	1
351	Dewas	Madhya Pradesh	0.161905	0.155016	0.109941	0.071373	0.507506	514	1	195	1
352	Dhar	Madhya Pradesh	0.164218	0.189397	0.125814	0.0091746	0.548484	594	1	185	1
353	Indore	Madhya Pradesh	0.151111	0.107365	0.118964	0.0133571	0.431285	324	2	248	1
354	Khargone (West Nimar)	Madhya Pradesh	0.186191	0.127873	0.128488	0.0609841	0.521693	552	1	77	1
355	Barwani	Madhya Pradesh	0.200454	0.170698	0.137009	0.011873	0.580558	614	1	28	1
356	Rajgarh	Madhya Pradesh	0.149569	0.193619	0.104428	0.0122778	0.520478	549	1	258	1
357	Vidisha	Madhya Pradesh	0.158435	0.129079	0.116625	0.0194286	0.46145	400	2	210	1
358	Bhopal	Madhya Pradesh	0.183492	0.126667	0.129156	0.0337302	0.507914	517	1	87	1
359	Sehore	Madhya Pradesh	0.129524	0.162857	0.109273	0.0704286	0.479546	435	2	366	2
360	Raisen	Madhya Pradesh	0.176553	0.150191	0.113617	0.0233413	0.506593	512	1	116	1
361	Betul	Madhya Pradesh	0.133764	0.205682	0.102757	0.0276587	0.522701	553	1	347	2
362	Harda	Madhya Pradesh	0.153038	0.152	0.109774	0.0078254	0.473278	422	2	240	2
363	Hoshangabad	Madhya Pradesh	0.143401	0.17854	0.112448	0.0240159	0.500828	497	1	292	2
364	Katni	Madhya Pradesh	0.175397	0.143556	0.10944	0.0147063	0.49277	471	1	126	1
365	Jabalpur	Madhya Pradesh	0.139546	0.185175	0.0992481	0.0327857	0.497101	482	1	318	1
366	Narsimhapur	Madhya Pradesh	0.1461	0.132095	0.11579	0.0082302	0.446844	366	2	276	2
367	Dindori	Madhya Pradesh	0.176553	0.16527	0.111111	0.0041825	0.520233	547	1	116	1
368	Mandla	Madhya Pradesh	0.142245	0.202064	0.116458	0.0140317	0.534625	574	1	298	2
369	Chhindwara	Madhya Pradesh	0.129524	0.183968	0.109774	0.0036429	0.489342	459	1	366	1
370	Seoni	Madhya Pradesh	0.133764	0.195429	0.101587	0.0276587	0.506548	511	1	347	2
371	Balaghat	Madhya Pradesh	0.123742	0.195429	0.115622	0.0047222	0.50551	510	1	399	2
372	Guna	Madhya Pradesh	0.167302	0.199048	0.112615	0.0037778	0.553869	598	1	173	1
373	Ashoknagar	Madhya Pradesh	0.163832	0.188191	0.100585	0.0265794	0.528364	560	1	187	1
374	Shahdol	Madhya Pradesh	0.141474	0.167683	0.111111	0.0134921	0.481376	439	1	303	2
375	Anuppur	Madhya Pradesh	0.129138	0.180952	0.112949	0.0207778	0.48905	458	1	370	2
376	Sidhi	Madhya Pradesh	0.187732	0.150191	0.113116	0.0604444	0.532573	571	1	69	1
377	Singrauli	Madhya Pradesh	0.127211	0.205079	0.103258	0.0425	0.51972	545	1	380	1
378	Jhabua	Madhya Pradesh	0.175782	0.147175	0.120969	0.0283333	0.509653	523	1	122	1
379	Alirajpur	Madhya Pradesh	0.187347	0.198444	0.124478	0.0313016	0.589444	621	1	70	1
380	Khandwa (East Nimar)	Madhya Pradesh	0.168073	0.129683	0.128655	0.0172698	0.486335	451	1	163	1
381	Burhanpur	Madhya Pradesh	0.192744	0.121238	0.134002	0.0029683	0.516421	537	1	49	1
382	Mamit	Mizoram	0.120272	0.0579048	0.031746	0.0457381	0.282679	46	3	414	2
383	Kolasib	Mizoram	0.0986848	0.0392063	0.0686717	0.0515397	0.2669	31	3	522	3
384	Aizawl	Mizoram	0.0913605	0.013873	0.0175439	0.0756905	0.235968	16	3	560	2
385	Champhai	Mizoram	0.126825	0.0367937	0.0131997	0.0516746	0.278355	41	3	381	2
386	Serchhip	Mizoram	0.0986848	0.0573016	0.0481203	0.0456032	0.257943	26	3	522	3
387	Lunglei	Mizoram	0.0975283	0.0367937	0.0449457	0.0453333	0.238902	18	3	531	3
388	Lawngtlai	Mizoram	0.136077	0.072381	0.0564745	0.0331905	0.327322	101	3	334	1
389	Saiha	Mizoram	0.142245	0.0717778	0.0345865	0.0573413	0.337792	116	3	298	1
390	Mon	Nagaland	0.137234	0.129079	0.0638262	0.0967381	0.43232	327	2	329	2
391	Mokokchung	Nagaland	0.0763265	0.0108571	0.017878	0.0264444	0.163086	1	3	609	2
392	Zunheboto	Nagaland	0.119887	0.0573016	0.0482874	0.0503254	0.293307	58	3	417	2
393	Wokha	Nagaland	0.0720862	0.0705714	0.047452	0.0277937	0.224561	10	3	619	3
394	Dimapur	Nagaland	0.0805669	0.0500635	0.0253968	0.0379127	0.20573	2	3	597	3
395	Phek	Nagaland	0.107165	0.0404127	0.0137009	0.0648968	0.25868	28	3	489	3
396	Tuensang	Nagaland	0.140318	0.0699683	0.0320802	0.0375079	0.321277	92	3	312	1
397	Longleng	Nagaland	0.100612	0.0983175	0.019883	0.0908016	0.329547	104	3	516	3
398	Kiphire	Nagaland	0.161134	0.0838413	0.0305764	0.0229365	0.36279	167	3	198	1
399	Kohima	Nagaland	0.0952154	0.0705714	0.047452	0.0658413	0.280747	43	3	540	3
400	Peren	Nagaland	0.114875	0.0247302	0.0230576	0.0071508	0.234463	13	3	446	2
401	Bargarh	Odisha	0.150726	0.145968	0.114119	0.0321111	0.471024	419	2	251	1
402	Jharsuguda	Odisha	0.134535	0.149587	0.112114	0.0635476	0.46697	411	2	343	2
403	Sambalpur	Odisha	0.154966	0.172508	0.117794	0.0149762	0.509193	522	1	233	1
404	Debagarh	Odisha	0.128753	0.120032	0.0501253	0.022127	0.360321	159	3	372	2
405	Sundargarh	Odisha	0.143401	0.189397	0.125814	0.0217222	0.527119	558	1	292	2
406	Kendujhar	Odisha	0.171927	0.114603	0.0546366	0.0240159	0.42035	296	2	142	1
407	Mayurbhanj	Odisha	0.167687	0.103746	0.0576441	0.0236111	0.40417	261	2	167	1
408	Baleshwar	Odisha	0.127982	0.108571	0.0477861	0.0392619	0.349586	139	3	377	2
409	Bhadrak	Odisha	0.134535	0.0922857	0.0379282	0.0259048	0.331261	107	3	343	2
410	Kendrapara	Odisha	0.103696	0.0741905	0.0479532	0.0491111	0.28302	47	3	505	3
411	Jagatsinghapur	Odisha	0.0751701	0.076	0.0390977	0.074746	0.266142	30	3	612	3
412	Cuttack	Odisha	0.0589796	0.0548889	0.0315789	0.0636825	0.209997	4	3	632	2
413	Jajapur	Odisha	0.116803	0.0995238	0.0501253	0.018619	0.317609	86	3	430	2
414	Dhenkanal	Odisha	0.100612	0.114603	0.0658313	0.0219921	0.327481	102	3	516	2
415	Anugul	Odisha	0.122585	0.130286	0.0624896	0.0182143	0.372063	193	3	406	2
416	Nayagarh	Odisha	0.107937	0.105556	0.0442774	0.0327857	0.314105	80	3	484	3
417	Khordha	Odisha	0.0952154	0.0832381	0.031746	0.0843254	0.303501	63	3	540	3
418	Puri	Odisha	0.0620635	0.0729841	0.0487886	0.0642222	0.244767	20	3	630	3
419	Ganjam	Odisha	0.111406	0.0989206	0.0624896	0.0395317	0.325082	97	3	462	2
420	Gajapati	Odisha	0.125283	0.110984	0.0967419	0.0439841	0.387497	221	2	389	2
421	Kandhamal	Odisha	0.148027	0.139333	0.071345	0.0229365	0.423461	309	2	267	2
422	Baudh	Odisha	0.162676	0.135714	0.0736842	0.0206429	0.440247	349	2	193	1
423	Subarnapur	Odisha	0.183107	0.134508	0.125313	0.0134921	0.507813	515	1	91	1
424	Balangir	Odisha	0.171156	0.157429	0.112448	0.0075556	0.505075	508	1	145	1
425	Nuapada	Odisha	0.144943	0.159238	0.106767	0.0129524	0.470428	417	2	284	2
426	Kalahandi	Odisha	0.141088	0.149587	0.112281	0.0292778	0.461468	401	2	306	2
427	Rayagada	Odisha	0.167687	0.139333	0.083208	0.0470873	0.465289	406	2	167	1
428	Nabarangapur	Odisha	0.176553	0.217143	0.120134	0.0172698	0.596206	623	1	116	1
429	Koraput	Odisha	0.155352	0.171905	0.119298	0.0446587	0.516783	539	1	230	1
430	Malkangiri	Odisha	0.176168	0.196032	0.120635	0.0292778	0.569402	608	1	121	1
431	Gurdaspur	Punjab	0.0863492	0.0934921	0.119465	0.0192936	0.34324	126	3	579	3
432	Kapurthala	Punjab	0.0801814	0.108571	0.112281	0.0526191	0.358224	153	3	600	3
433	Jalandhar	Punjab	0.112948	0.104349	0.100251	0.040881	0.367565	180	3	454	3
434	Hoshiarpur	Punjab	0.0990703	0.10073	0.0997494	0	0.338027	119	3	521	3
435	Sangrur	Punjab	0.105238	0.108571	0.0858814	0.0144365	0.341039	122	3	497	3
436	Fatehgarh Sahib	Punjab	0.0720862	0.0856508	0.105096	0.0263095	0.304485	65	3	619	3
437	Ludhiana	Punjab	0.116032	0.107365	0.101587	0	0.36727	178	3	432	1
438	Moga	Punjab	0.110249	0.120635	0.0842105	0.0582857	0.376949	199	3	466	2
439	Firozpur	Punjab	0.109093	0.132095	0.0775272	0.0155159	0.36878	185	3	477	2
440	Muktsar	Punjab	0.121429	0.0965079	0.106767	0.0263095	0.37161	192	3	408	1
441	Faridkot	Punjab	0.13415	0.136318	0.101253	0.0090397	0.423328	306	2	345	1
442	Bathinda	Punjab	0.0952154	0.0627302	0.0745196	0.0810873	0.30983	74	3	540	3
443	Mansa	Punjab	0.114104	0.0971111	0.0875522	0.045873	0.35083	143	3	449	1
444	Patiala	Punjab	0.0678458	0.0729841	0.0823726	0.0457381	0.268035	32	3	627	3
445	Amritsar	Punjab	0.0863492	0.0645397	0.075188	0	0.256885	25	3	579	3
446	Tarn Taran	Punjab	0.0894331	0.0573016	0.089056	0.0318413	0.277967	39	3	568	2
447	Rupnagar	Punjab	0.0732426	0.0868571	0.116291	0.0743413	0.349404	136	3	615	3
448	Sahibzada Ajit Singh Nagar	Punjab	0.0929025	0.0597143	0.111445	0.0451984	0.319124	87	3	553	3
449	Shahid Bhagat Singh Nagar	Punjab	0.0898186	0.0946984	0.127318	0.0149762	0.357566	151	3	564	3
450	Barnala	Punjab	0.0948299	0.0711746	0.0860485	0.0585556	0.308361	72	3	544	3
451	Yanam	Pondicherry	0.123356	0.103143	0.0638262	0.0638175	0.360398	160	3	401	1
452	Puducherry	Pondicherry	0.0929025	0.148381	0.0745196	0.0183492	0.373597	195	3	553	3
453	Mahe	Pondicherry	0.120658	0.038	0.0690058	0.202516	0.485786	450	1	411	2
454	Karaikal	Pondicherry	0.0732426	0.14054	0.0808688	0.0400714	0.356453	150	3	615	3
455	Ganganagar	Rajasthan	0.112177	0.124254	0.0671679	0.0326508	0.358265	155	3	458	2
456	Hanumangarh	Rajasthan	0.134921	0.124857	0.077193	0.0414206	0.398002	247	2	341	2
457	Bikaner	Rajasthan	0.129909	0.147175	0.0855472	0.0690794	0.439769	348	2	364	2
458	Churu	Rajasthan	0.120272	0.130889	0.0705096	0.0400714	0.381874	211	2	414	1
459	Jhunjhunun	Rajasthan	0.125283	0.0820317	0.077193	0.0375079	0.337344	115	3	389	1
460	Alwar	Rajasthan	0.161134	0.111587	0.0902256	0.0155159	0.422808	303	2	198	1
461	Bharatpur	Rajasthan	0.183492	0.0880635	0.0942356	0.0213175	0.440343	350	2	87	1
462	Dhaulpur	Rajasthan	0.20932	0.0953016	0.0837093	0.0140317	0.479154	433	2	12	1
463	Karauli	Rajasthan	0.175397	0.114	0.0882206	0.023881	0.446176	364	2	126	1
464	Sawai Madhopur	Rajasthan	0.151882	0.0989206	0.083208	0.027254	0.393429	237	2	246	1
465	Dausa	Rajasthan	0.130295	0.0922857	0.0755221	0.061254	0.365385	175	3	363	1
466	Jaipur	Rajasthan	0.137619	0.0772064	0.0827068	0.0346746	0.354741	148	3	327	1
467	Sikar	Rajasthan	0.109479	0.0693651	0.0815372	0.0280635	0.304254	64	3	475	2
468	Nagaur	Rajasthan	0.150726	0.110984	0.0848789	0.0124127	0.402426	256	2	251	2
469	Jodhpur	Rajasthan	0.155352	0.143556	0.106266	0.0180794	0.464007	404	2	230	1
470	Jaisalmer	Rajasthan	0.144172	0.132095	0.0710109	0.0317063	0.411291	269	2	287	2
471	Barmer	Rajasthan	0.141088	0.156222	0.100418	0.0126825	0.456514	389	2	306	1
472	Jalor	Rajasthan	0.173469	0.164064	0.111947	0.0209127	0.517027	540	1	134	1
473	Sirohi	Rajasthan	0.163061	0.220762	0.116625	0.0319762	0.586179	618	1	189	1
474	Pali	Rajasthan	0.171156	0.130889	0.0892231	0.010119	0.456236	388	2	145	1
475	Ajmer	Rajasthan	0.129138	0.190603	0.114787	0.0064762	0.502969	504	1	370	1
476	Tonk	Rajasthan	0.123356	0.142349	0.124144	0.0214524	0.442905	357	2	401	1
477	Bundi	Rajasthan	0.148027	0.167079	0.133667	0.035619	0.513265	532	1	267	2
478	Bhilwara	Rajasthan	0.136848	0.203873	0.1198	0.0334603	0.537975	581	1	331	2
479	Rajsamand	Rajasthan	0.148798	0.174317	0.126817	0.0120079	0.512487	530	1	261	1
480	Dungarpur	Rajasthan	0.180408	0.22619	0.126984	0.010119	0.617867	630	1	99	1
481	Banswara	Rajasthan	0.192744	0.185778	0.141353	0.0159206	0.592496	622	1	49	1
482	Chittaurgarh	Rajasthan	0.144172	0.143556	0.118797	0.0113333	0.461006	396	2	287	1
483	Kota	Rajasthan	0.123356	0.167079	0.123308	0.0106587	0.472528	420	2	401	1
484	Baran	Rajasthan	0.154966	0.171905	0.127485	0.0184841	0.517699	543	1	233	1
485	Jhalawar	Rajasthan	0.146871	0.191809	0.127987	0.0209127	0.5359	576	1	273	2
486	Udaipur	Rajasthan	0.183107	0.180349	0.132164	0.0035079	0.564889	604	1	91	1
487	Pratapgarh	Rajasthan	0.178481	0.230413	0.12665	0.0307619	0.624005	633	1	108	1
488	North District	Sikkim	0.0929025	0.116413	0.108438	0.124397	0.434477	333	2	553	2
489	West District	Sikkim	0.163061	0.0874603	0.0980785	0.146119	0.499097	491	1	189	1
490	South District	Sikkim	0.12644	0.111587	0.102924	0.171349	0.511137	526	1	385	2
491	East District	Sikkim	0.092517	0.0717778	0.0830409	0.0840556	0.32513	98	3	556	2
492	Adilabad	Telangana	0.147642	0.133302	0.113283	0.0060714	0.447562	370	2	271	1
493	Nizamabad	Telangana	0.141088	0.132698	0.110109	0.0125476	0.436145	338	2	306	2
494	Karimnagar	Telangana	0.0936735	0.116413	0.087051	0	0.337988	118	3	550	2
495	Medak	Telangana	0.128753	0.124857	0.112782	0.0321111	0.418815	292	2	372	2
496	Hyderabad	Telangana	0.0605215	0.0850476	0.0917293	0	0.271598	34	3	631	1
497	Rangareddy	Telangana	0.100998	0.0892698	0.0805347	0.0049921	0.30705	69	3	514	2
498	Mahbubnagar	Telangana	0.143016	0.11219	0.107602	0	0.412848	276	2	295	1
499	Nalgonda	Telangana	0.111406	0.139333	0.115455	0.0164603	0.416567	284	2	462	2
500	Warangal	Telangana	0.10254	0.100127	0.105263	0	0.347548	134	3	510	2
501	Khammam	Telangana	0.102154	0.0826349	0.120635	0.0134921	0.349623	140	3	511	2
502	Thiruvallur	Tamil Nadu	0.116032	0.14054	0.0835422	0.0423651	0.400498	253	2	432	2
503	Chennai	Tamil Nadu	0.119116	0.109175	0.0743525	0.233143	0.57314	611	1	419	1
504	Kancheepuram	Tamil Nadu	0.0963719	0.0838413	0.0755221	0.0739365	0.324039	95	3	538	3
505	Vellore	Tamil Nadu	0.111791	0.165873	0.0842105	0.0313016	0.428574	319	2	460	3
506	Tiruvannamalai	Tamil Nadu	0.0944444	0.208698	0.0967419	0.0371032	0.491391	465	1	547	3
507	Viluppuram	Tamil Nadu	0.122585	0.0983175	0.0954052	0.0419603	0.368545	183	3	406	1
508	Salem	Tamil Nadu	0.104082	0.135714	0.0840434	0.102675	0.423076	304	2	502	3
509	Namakkal	Tamil Nadu	0.0971429	0.0904762	0.0822055	0.153809	0.428375	317	2	534	3
510	Erode	Tamil Nadu	0.0986848	0.0983175	0.085213	0.208182	0.517132	541	1	522	3
511	The Nilgiris	Tamil Nadu	0.127596	0.186984	0.089056	0.0671905	0.493249	472	1	379	1
512	Dindigul	Tamil Nadu	0.119887	0.159841	0.0730159	0.0624683	0.433331	329	2	417	1
513	Karur	Tamil Nadu	0.106009	0.13873	0.0885547	0.0837857	0.4162	282	2	495	3
514	Tiruchirappalli	Tamil Nadu	0.115646	0.114603	0.100919	0.0350794	0.380614	208	2	438	2
515	Perambalur	Tamil Nadu	0.092517	0.109778	0.0942356	0.0411508	0.345144	130	3	556	3
516	Ariyalur	Tamil Nadu	0.14263	0.122444	0.0786967	0.0708333	0.421674	299	2	297	1
517	Cuddalore	Tamil Nadu	0.108707	0.118825	0.0888889	0.0514048	0.373304	194	3	480	3
518	Nagapattinam	Tamil Nadu	0.0944444	0.104952	0.0706767	0.0277937	0.313343	77	3	547	3
519	Thiruvarur	Tamil Nadu	0.109479	0.133302	0.0878864	0.0501905	0.390887	230	2	475	3
520	Thanjavur	Tamil Nadu	0.100227	0.123048	0.0908939	0.0437143	0.36752	179	3	518	3
521	Pudukkottai	Tamil Nadu	0.102925	0.126063	0.0750209	0.0478968	0.362545	166	3	509	3
522	Sivaganga	Tamil Nadu	0.0805669	0.113397	0.0858814	0.0105238	0.32018	90	3	597	3
523	Madurai	Tamil Nadu	0.0817234	0.0766032	0.0913952	0.0554524	0.302629	62	3	590	3
524	Theni	Tamil Nadu	0.105624	0.0844444	0.0835422	0.0267143	0.315031	81	3	496	3
525	Virudhunagar	Tamil Nadu	0.115261	0.106762	0.0862155	0.0157857	0.35162	145	3	441	2
526	Ramanathapuram	Tamil Nadu	0.0867347	0.10254	0.0827068	0.0058016	0.308483	73	3	577	2
527	Thoothukkudi	Tamil Nadu	0.0817234	0.0747937	0.0940685	0.0358889	0.292584	56	3	590	3
528	Tirunelveli	Tamil Nadu	0.11873	0.0778095	0.103425	0.0179444	0.345065	129	3	421	2
529	Kanniyakumari	Tamil Nadu	0.0663039	0.0542857	0.0626566	0.0375079	0.22005	7	3	628	2
530	Dharmapuri	Tamil Nadu	0.093288	0.199048	0.0967419	0.054373	0.481288	438	1	551	3
531	Krishnagiri	Tamil Nadu	0.0967574	0.121238	0.087051	0.0500556	0.361152	162	3	535	3
532	Coimbatore	Tamil Nadu	0.105238	0.128476	0.0723475	0.0634127	0.375122	197	3	497	3
533	Tiruppur	Tamil Nadu	0.113333	0.123048	0.0863826	0.0419603	0.377007	200	3	450	3
534	West Tripura	Tripura	0.0751701	0.0856508	0.0868839	0.0639524	0.306707	68	3	612	2
535	South Tripura	Tripura	0.0963719	0.129683	0.0865497	0.0279286	0.362377	165	3	538	3
536	Dhalai	Tripura	0.125283	0.14054	0.0842105	0.0437143	0.412066	273	2	389	1
537	North Tripura	Tripura	0.111791	0.0892698	0.0623225	0.0039127	0.305087	66	3	460	3
538	Hamirpur	Uttar Pradesh	0.148413	0.194825	0.0927318	0.0111984	0.512314	528	1	454	1
539	Saharanpur	Uttar Pradesh	0.142245	0.111587	0.126149	0.0079603	0.43115	323	2	298	2
540	Muzaffarnagar	Uttar Pradesh	0.157279	0.113397	0.131495	0.0143016	0.458747	393	2	216	1
541	Bijnor	Uttar Pradesh	0.164218	0.135111	0.120969	0.0041825	0.478245	429	2	185	1
542	Moradabad	Uttar Pradesh	0.173855	0.0989206	0.124979	0.005127	0.461097	398	2	132	1
543	Rampur	Uttar Pradesh	0.177324	0.12546	0.128655	0.0075556	0.493652	473	1	111	1
544	Jyotiba Phule Nagar	Uttar Pradesh	0.172313	0.137524	0.125814	0.0085	0.496401	480	1	139	1
545	Meerut	Uttar Pradesh	0.136077	0.113397	0.120134	0.0029683	0.418355	289	2	334	1
546	Baghpat	Uttar Pradesh	0.138005	0.089873	0.131662	0.0196984	0.413897	279	2	325	1
547	Ghaziabad	Uttar Pradesh	0.133764	0.0838413	0.104595	0.0157857	0.371412	190	3	347	1
548	Gautam Buddha Nagar	Uttar Pradesh	0.124127	0.0977143	0.114119	0.0438492	0.390415	225	2	397	2
549	Bulandshahr	Uttar Pradesh	0.166531	0.0965079	0.109941	0.0111984	0.433785	331	2	177	1
550	Aligarh	Uttar Pradesh	0.189274	0.0880635	0.111612	0.0113333	0.4632	402	2	61	1
551	Mahamaya Nagar	Uttar Pradesh	0.170385	0.0585079	0.0817043	0.0291429	0.390796	227	2	148	3
552	Mathura	Uttar Pradesh	0.157279	0.0778095	0.0944027	0.0167302	0.390813	228	2	216	2
553	Agra	Uttar Pradesh	0.172313	0.089873	0.0863826	0.022127	0.417915	286	2	139	1
554	Firozabad	Uttar Pradesh	0.169615	0.0705714	0.0788638	0.0233413	0.3934	236	2	154	1
555	Mainpuri	Uttar Pradesh	0.179252	0.0693651	0.0696742	0.0044524	0.399677	251	2	103	1
556	Budaun	Uttar Pradesh	0.212404	0.121238	0.0974102	0.0066111	0.514689	535	1	11	1
557	Bareilly	Uttar Pradesh	0.175782	0.113397	0.124144	0.0144365	0.476263	428	2	122	1
558	Pilibhit	Uttar Pradesh	0.198526	0.131492	0.12949	0.0125476	0.53034	565	1	33	1
559	Shahjahanpur	Uttar Pradesh	0.190045	0.142349	0.128488	0.0283333	0.530572	566	1	57	1
560	Kheri	Uttar Pradesh	0.207778	0.105556	0.083208	0.017	0.4848	448	1	15	1
561	Sitapur	Uttar Pradesh	0.217415	0.0844444	0.0878864	0.0091746	0.48748	455	1	8	1
562	Hardoi	Uttar Pradesh	0.194671	0.0886667	0.0745196	0.0334603	0.447537	369	2	43	1
563	Unnao	Uttar Pradesh	0.179252	0.0790159	0.0728488	0.0248254	0.411362	270	2	103	1
564	Lucknow	Uttar Pradesh	0.144558	0.202667	0.120301	0.015381	0.541219	584	1	286	1
565	Rae Bareli	Uttar Pradesh	0.139546	0.189397	0.100585	0.0078254	0.500299	495	1	318	1
566	Farrukhabad	Uttar Pradesh	0.189274	0.0506667	0.0646617	0.0144365	0.40426	262	2	61	1
567	Kannauj	Uttar Pradesh	0.194286	0.0735873	0.06934	0.020373	0.429921	321	2	45	1
568	Etawah	Uttar Pradesh	0.205079	0.0687619	0.0668337	0.0129524	0.4432	358	2	19	1
569	Auraiya	Uttar Pradesh	0.168073	0.159841	0.133835	0.0190238	0.524703	557	1	163	1
570	Kanpur Dehat	Uttar Pradesh	0.176939	0.0928889	0.109941	0.0414206	0.453081	383	2	112	1
571	Kanpur Nagar	Uttar Pradesh	0.168073	0.145365	0.122974	0.0048571	0.496477	481	1	163	1
572	Jalaun	Uttar Pradesh	0.175782	0.194222	0.141688	0.0090397	0.582354	617	1	122	1
573	Jhansi	Uttar Pradesh	0.139161	0.164064	0.129992	0.0070159	0.491466	466	1	321	1
574	Lalitpur	Uttar Pradesh	0.156893	0.235238	0.12665	0.0273889	0.607914	627	1	219	2
575	Mahoba	Uttar Pradesh	0.171927	0.144159	0.129658	0.023746	0.508601	521	1	142	1
576	Banda	Uttar Pradesh	0.180023	0.108571	0.104762	0.134381	0.528902	562	1	100	1
577	Chitrakoot	Uttar Pradesh	0.196213	0.200857	0.121136	0.013627	0.598287	625	1	39	1
578	Fatehpur	Uttar Pradesh	0.201995	0.089873	0.0735171	0.0586905	0.4696	416	2	22	1
579	Pratapgarh	Uttar Pradesh	0.159206	0.143556	0.102924	0.0132222	0.465492	407	2	108	1
580	Kaushambi	Uttar Pradesh	0.193129	0.180349	0.112615	0.0194286	0.56269	603	1	48	1
581	Allahabad	Uttar Pradesh	0.168844	0.120635	0.10142	0.018754	0.452913	382	2	158	1
582	Bara Banki	Uttar Pradesh	0.198526	0.0735873	0.07335	0.0097143	0.438356	347	2	33	1
583	Faizabad	Uttar Pradesh	0.192358	0.116413	0.106099	0.0126825	0.486551	452	1	51	1
584	Ambedkar Nagar	Uttar Pradesh	0.16576	0.136921	0.103592	0.0210476	0.468253	414	2	180	1
585	Sultanpur	Uttar Pradesh	0.176939	0.115206	0.111779	0.0201032	0.468582	415	2	112	1
586	Bahraich	Uttar Pradesh	0.250952	0.0826349	0.122807	0.0308968	0.572641	610	1	1	1
587	Shrawasti	Uttar Pradesh	0.244785	0.0609206	0.116792	0.0536984	0.553347	597	1	2	1
588	Balrampur	Uttar Pradesh	0.242086	0.062127	0.120969	0.0314365	0.546164	590	1	3	1
589	Gonda	Uttar Pradesh	0.219342	0.0591111	0.121303	0.0130873	0.503981	506	1	7	1
590	Siddharth Nagar	Uttar Pradesh	0.223197	0.0826349	0.108772	0.035619	0.516168	536	1	5	1
591	Basti	Uttar Pradesh	0.188503	0.0850476	0.119632	0.0149762	0.467865	413	2	66	1
592	Sant Kabir Nagar	Uttar Pradesh	0.194671	0.065746	0.115455	0.0402064	0.467306	412	2	43	1
593	Mahrajganj	Uttar Pradesh	0.205465	0.0753968	0.0982456	0.0213175	0.470732	418	2	18	1
594	Gorakhpur	Uttar Pradesh	0.16229	0.120032	0.100084	0.0449286	0.449026	373	2	194	1
595	Kushinagar	Uttar Pradesh	0.173469	0.0880635	0.0982456	0.0269841	0.429219	320	2	134	1
596	Deoria	Uttar Pradesh	0.158821	0.0850476	0.114119	0.0157857	0.417956	287	2	206	2
597	Azamgarh	Uttar Pradesh	0.154195	0.101936	0.103258	0.0283333	0.417511	285	2	238	1
598	Mau	Uttar Pradesh	0.157664	0.118825	0.102423	0.0213175	0.436697	340	2	215	1
599	Ballia	Uttar Pradesh	0.152653	0.0850476	0.100585	0.0071508	0.394325	238	2	242	2
600	Jaunpur	Uttar Pradesh	0.185034	0.164667	0.0969089	0.0313016	0.523437	554	1	84	1
601	Ghazipur	Uttar Pradesh	0.159592	0.106762	0.11462	0.0310317	0.441248	351	2	204	1
602	Chandauli	Uttar Pradesh	0.166916	0.107365	0.110944	0.0124127	0.445052	361	2	174	1
603	Varanasi	Uttar Pradesh	0.172313	0.152603	0.0977444	0.0140317	0.489521	460	1	139	1
604	Sant Ravidas Nagar (Bhadohi)	Uttar Pradesh	0.198141	0.129683	0.104094	0.0175397	0.506738	513	1	36	1
605	Mirzapur	Uttar Pradesh	0.189274	0.12546	0.105263	0.0369683	0.494497	476	1	61	1
606	Sonbhadra	Uttar Pradesh	0.176939	0.135714	0.097076	0.0134921	0.476075	426	2	112	1
607	Etah	Uttar Pradesh	0.196599	0.0579048	0.0671679	0.023746	0.42408	311	2	38	1
608	Kanshiram Nagar	Uttar Pradesh	0.198526	0.0699683	0.0683375	0.0163254	0.433723	330	2	33	1
609	Uttarkashi	Uttarakhand	0.135692	0.237651	0.127318	0.0488413	0.597592	624	1	337	1
610	Chamoli	Uttarakhand	0.129909	0.108571	0.0895572	0.0333254	0.379972	207	3	364	1
611	Rudraprayag	Uttarakhand	0.115261	0.110984	0.0979114	0.0565317	0.382925	213	2	441	2
612	Tehri Garhwal	Uttarakhand	0.116032	0.282889	0.100084	0.0299524	0.631524	636	1	432	2
613	Dehradun	Uttarakhand	0.109864	0.181556	0.0845447	0.102809	0.489598	462	1	470	3
614	Garhwal	Uttarakhand	0.0882766	0.16527	0.097076	0.0530238	0.425262	314	2	571	3
615	Pithoragarh	Uttarakhand	0.117959	0.124254	0.0706767	0.0557222	0.37825	204	3	423	2
616	Bageshwar	Uttarakhand	0.0967574	0.158635	0.0818713	0.0725873	0.421458	298	2	535	3
617	Almora	Uttarakhand	0.126825	0.0868571	0.081203	0.0659762	0.363428	170	3	381	2
618	Champawat	Uttarakhand	0.117574	0.104952	0.0770259	0.0392619	0.351335	144	3	427	2
619	Nainital	Uttarakhand	0.123742	0.0542857	0.0969089	0.037373	0.333107	111	3	399	2
620	Udham Singh Nagar	Uttarakhand	0.145714	0.072381	0.107937	0.0398016	0.389459	224	2	279	1
621	Hardwar	Uttarakhand	0.150726	0.0741905	0.118797	0.0133571	0.402992	258	2	251	1
622	Darjiling	West Bengal	0.112177	0.0681587	0.0765246	0.0553175	0.316031	82	3	458	2
623	Jalpaiguri	West Bengal	0.120272	0.106762	0.11863	0.0520794	0.403633	259	2	414	2
624	Koch Bihar	West Bengal	0.126825	0.121238	0.0972431	0.0346746	0.397881	246	2	381	3
625	Uttar Dinajpur	West Bengal	0.155737	0.0844444	0.107602	0.0264444	0.408401	267	2	225	1
626	Dakshin Dinajpur	West Bengal	0.126825	0.103143	0.111445	0.0592302	0.403645	260	2	381	2
627	Maldah	West Bengal	0.145714	0.137524	0.0922306	0.0116032	0.431701	325	2	279	1
628	Murshidabad	West Bengal	0.161519	0.105556	0.0780284	0.0318413	0.411524	271	2	197	1
629	Birbhum	West Bengal	0.156122	0.177936	0.0985798	0.0174048	0.502332	502	1	222	1
630	Barddhaman	West Bengal	0.125283	0.155619	0.0738513	0.0362936	0.422298	300	2	389	2
631	Nadia	West Bengal	0.0898186	0.0645397	0.0611529	0.018619	0.249678	23	3	564	2
632	North Twenty Four Parganas	West Bengal	0.091746	0.0820317	0.0893901	0.0414206	0.30812	71	3	559	3
633	Hugli	West Bengal	0.116032	0.111587	0.089056	0.0402064	0.36806	182	3	432	2
634	Bankura	West Bengal	0.131066	0.162857	0.0790309	0.0155159	0.437854	344	2	359	2
635	Puruliya	West Bengal	0.175397	0.208698	0.111612	0.0141667	0.576415	612	1	126	1
636	Haora	West Bengal	0.133379	0.0880635	0.0949039	0.0253651	0.366669	177	3	354	1
637	Kolkata	West Bengal	0.093288	0.104952	0.117293	0.0688095	0.382051	212	2	551	3
638	South Twenty Four Parganas	West Bengal	0.105238	0.121238	0.108939	0.0079603	0.379517	206	3	497	3
639	Paschim Medinipur	West Bengal	0.113333	0.168889	0.0885547	0.0263095	0.436608	339	2	450	2
640	Purba Medinipur	West Bengal	0.115261	0.147778	0.0710109	0.013627	0.392611	233	2	441	2
